# Supplementary material for: Transcriptomics analysis of hulless barley during grain development with a focus on starch biosynthesis
Source: Funct Integr Genomics. 2016 Dec 2;17(1):107–17. doi: 10.1007/s10142-016-0537-5 (PMC5203864; doi:10.1007/s10142-016-0537-5)
Supplement: Supplementary file 3 — (XLSX 63559 kb). [file 10142_2016_537_MOESM2_ESM.xlsx]

## Sheet: Table S1
Table S1 List of primers for qRT-PCR analysis of starch synthesis-related genes (SSRGs) identified in hulless barley
Primer Sequences	Gene ID	Description
F: 5’- GGGCCTACAAATTCAGCAAT -3’	Hvulgare_GLEAN_10033640	AGPL2d
R: 5’-GGTAGAGGTGATCTCCCGAAC -3’
F: 5’- GGGCAGCGAGACAAGACTA -3’	Hvulgare_GLEAN_10056301	AGPS1a
R: 5’-GACTCCAAGAGCTCCCAGAC -3’
F: 5’-TTGCAGTTGGAATAGCTCGT-3’	Hvulgare_GLEAN_10053702	FRK
R: 5’-GCAATCCTTGATTGTTCACG-3’
F: 5’- TACTAATTGCAGCCATTCCG -3’	Hvulgare_GLEAN_10049996	GBSS1b
R: 5’- GCATCAGTTCCTCCTCCATT -3’
F: 5’- ATCGGCGTAAACCAATCTTC -3’	Hvulgare_GLEAN_10021450	HXK4
R: 5’- CTTCTGAAGAATGCCAGCAA -3’
F: 5’- TGCATGCACACATAGAGGAA -3’	Hvulgare_GLEAN_10034352	PUL
R: 5’-TCTTCAATGCCCATGACAAT -3’
F: 5’- ATGCTTTGATGTTTGGTGGA -3’	Hvulgare_GLEAN_10018352	SBE2b
R: 5’-GAATGAGTTAGGGCGGTTGT -3’
F: 5’- TGAATGACACTCACCCGACT -3’	Hvulgare_GLEAN_10035479	SP3
R: 5’- TGATTGGTGTAAGCAACCGT -3’
F: 5’-TGAGGAACAAGCGAGTGAAC-3’	Hvulgare_GLEAN_10003756	SUC2
R: 5’-GGGATCTGGAACATGACCTC-3’
F: 5’- TGGGAGTATGTGAGGGTCAA -3’	Hvulgare_GLEAN_10021199	SuSy1b
R: 5’- TTGAATGGCTCAAAGTCCAG -3’

## Sheet: Table S2
Table S2.Overview of transcriptome analysis for hulless barley ears in Zangqing 320 (Q) and 08-1127(C2)
Sample	Total Reads	Total Bases	Q20	QC	Genome						Gene
					Total Mapped Reads	Unique Match	Perfect Match	Multi-position Match	Mismatch	Total Unmapped Reads	Total Mapped Reads	Unique Match	Perfect Match	Multi-position Match	Mismatch	Total Unmapped Reads
C2-6_1	44755114	4027960260	0.9836	0.5191	38493473(86.01%)	35982981(80.40%)	27398567(61.22%)	2510492(5.61%)	11094906(24.79%)	6261641(13.99%)	27199460(60.77%)	22483936(50.24%)	18518297(41.38%)	4715524(10.54%)	8681163(19.40%)	17555654(39.23%)
C2-6_2	46302362	4167212580	0.9843	0.5106	39191159(84.64%)	36979807(79.87%)	28023610(60.52%)	2211352(4.78%)	11167549(24.12%)	7111203(15.36%)	26934508(58.17%)	22699076(49.02%)	18433275(39.81%)	4235432(9.15%)	8501233(18.36%)	19367854(41.83%)
C2-8_1	45368388	4083154920	0.9907	0.5217	37923453(83.59%)	35266566(77.73%)	26799954(59.07%)	2656887(5.86%)	11123499(24.52%)	7444935(16.41%)	25785382(56.84%)	21388906(47.14%)	17541628(38.66%)	4396476(9.69%)	8243754(18.17%)	19583006(43.16%)
C2-8_2	44964716	4046824440	0.9913	0.5312	37844078(84.16%)	35532500(79.02%)	26588063(59.13%)	2311578(5.14%)	11256015(25.03%)	7120638(15.84%)	24670464(54.87%)	20759046(46.17%)	16790788(37.34%)	3911418(8.70%)	7879676(17.52%)	20294252(45.13%)
C2-10_1	45535868	4098228120	0.9782	0.5051	38685189(84.96%)	33256770(73.03%)	25678331(56.39%)	5428419(11.92%)	13006858(28.56%)	6850679(15.04%)	25351340(55.67%)	19867138(43.63%)	16162582(35.49%)	5484202(12.04%)	9188758(20.18%)	20184528(44.33%)
C2-10_2	46417612	4177585080	0.9775	0.5098	39175758(84.40%)	35078121(75.57%)	25612493(55.18%)	4097637(8.83%)	13563265(29.22%)	7241854(15.60%)	25279196(54.46%)	20910938(45.05%)	15965908(34.40%)	4368258(9.41%)	9313288(20.06%)	21138416(45.54%)
C2-12_1	45040986	4053688740	0.9899	0.5208	37969245(84.30%)	31323588(69.54%)	23849030(52.95%)	6645657(14.75%)	14120215(31.35%)	7071741(15.70%)	23970362(53.22%)	20277720(45.02%)	16693689(37.06%)	3692642(8.20%)	7276673(16.16%)	21070624(46.78%)
C2-12_2	44752272	4027704480	0.9772	0.5125	38258279(85.49%)	27659745(61.81%)	23859691(53.32%)	10598534(23.68%)	14398588(32.17%)	6493993(14.51%)	23751908(53.07%)	19966666(44.62%)	16581031(37.05%)	3785242(8.46%)	7170877(16.02%)	21000364(46.93%)
C2-14_1	45684876	4111638840	0.9754	0.5112	39346887(86.13%)	29616516(64.83%)	20925284(45.80%)	9730371(21.30%)	18421603(40.32%)	6337989(13.87%)	25037944(54.81%)	21132782(46.26%)	17738944(38.83%)	3905162(8.55%)	7299000(15.98%)	20646932(45.19%)
C2-14_2	45491094	4094198460	0.9751	0.5122	39066704(85.88%)	28154396(61.89%)	21316470(46.86%)	10912308(23.99%)	17750234(39.02%)	6424390(14.12%)	24430666(53.70%)	20809762(45.74%)	17547837(38.57%)	3620904(7.96%)	6882829(15.13%)	21060428(46.30%)
C2-16_1	46487664	4183889760	0.9896	0.5282	39907323(85.84%)	31805066(68.42%)	23191587(49.89%)	8102257(17.43%)	16715736(35.96%)	6580341(14.16%)	24385186(52.46%)	20535550(44.17%)	16663379(35.84%)	3849636(8.28%)	7721807(16.61%)	22102478(47.54%)
C2-16_2	46636148	4197253320	0.9893	0.5287	40136879(86.06%)	31648540(67.86%)	23327706(50.02%)	8488339(18.20%)	16809173(36.04%)	6499269(13.94%)	24810470(53.20%)	20953288(44.93%)	16304351(34.96%)	3857182(8.27%)	8506119(18.24%)	21825678(46.80%)
C2-18_1	46439684	4179571560	0.9895	0.5137	40304562(86.79%)	30149347(64.92%)	22191768(47.79%)	10155215(21.87%)	18112794(39.00%)	6135122(13.21%)	26632882(57.35%)	22296020(48.01%)	18355908(39.53%)	4336862(9.34%)	8276974(17.82%)	19806802(42.65%)
C2-18_2	44564332	4010789880	0.9869	0.5122	38553766(86.51%)	29193217(65.51%)	20524476(46.06%)	9360549(21.00%)	18029290(40.46%)	6010566(13.49%)	26333618(59.09%)	22164070(49.73%)	17769632(39.87%)	4169548(9.36%)	8563986(19.22%)	18230714(40.91%)
C2-20_1	46698612	4202875080	0.9873	0.518	39846836(85.33%)	31802101(68.10%)	22864745(48.96%)	8044735(17.23%)	16982091(36.37%)	6851776(14.67%)	24886026(53.29%)	21389802(45.80%)	16519509(35.37%)	3496224(7.49%)	8366517(17.92%)	21812586(46.71%)
C2-20_2	46367810	4173102900	0.9864	0.5219	39606049(85.42%)	31712974(68.39%)	22683032(48.92%)	7893075(17.02%)	16923017(36.50%)	6761761(14.58%)	25141496(54.22%)	21587170(46.56%)	16591532(35.78%)	3554326(7.67%)	8549964(18.44%)	21226314(45.78%)
Q6_1	46027318	4142458620	0.9804	0.5075	39976610(86.85%)	36514022(79.33%)	31466904(68.37%)	3462588(7.52%)	8509706(18.49%)	6050708(13.15%)	28931354(62.86%)	23386762(50.81%)	21644780(47.03%)	5544592(12.05%)	7286574(15.83%)	17095964(37.14%)
Q6_2	45753294	4117796460	0.9878	0.5187	39105183(85.47%)	37208221(81.32%)	31628599(69.13%)	1896962(4.15%)	7476584(16.34%)	6648111(14.53%)	27368720(59.82%)	23148606(50.59%)	21278091(46.51%)	4220114(9.22%)	6090629(13.31%)	18384574(40.18%)
Q8_1	44900092	4041008280	0.9827	0.5305	38162425(84.99%)	35857781(79.86%)	30348613(67.59%)	2304644(5.13%)	7813812(17.40%)	6737667(15.01%)	26676548(59.41%)	21891690(48.76%)	20345137(45.31%)	4784858(10.66%)	6331411(14.10%)	18223544(40.59%)
Q8_2	45302246	4077202140	0.983	0.5278	38360158(84.68%)	36127752(79.75%)	30418585(67.15%)	2232406(4.93%)	7941573(17.53%)	6942088(15.32%)	26767346(59.09%)	22077852(48.73%)	20402192(45.04%)	4689494(10.35%)	6365154(14.05%)	18534900(40.91%)
Q10_1	46458782	4181290380	0.9904	0.5289	38560994(83.00%)	35886522(77.24%)	30777771(66.25%)	2674472(5.76%)	7783223(16.75%)	7897788(17.00%)	26121604(56.23%)	21349246(45.95%)	20070340(43.20%)	4772358(10.27%)	6051264(13.03%)	20337178(43.77%)
Q10_2	44776104	4029849360	0.9905	0.5157	37069895(82.79%)	34902195(77.95%)	29571045(66.04%)	2167700(4.84%)	7498850(16.75%)	7706209(17.21%)	24944390(55.71%)	20820572(46.50%)	19262754(43.02%)	4123818(9.21%)	5681636(12.69%)	19831714(44.29%)
Q12_1	45927720	4133494800	0.9767	0.5329	38333422(83.46%)	35183941(76.61%)	28083585(61.15%)	3149481(6.86%)	10249837(22.32%)	7594298(16.54%)	25241798(54.96%)	20394294(44.41%)	18159028(39.54%)	4847504(10.55%)	7082770(15.42%)	20685922(45.04%)
Q12_2	46483426	4183508340	0.9771	0.5308	38849635(83.58%)	35654434(76.70%)	28628647(61.59%)	3195201(6.87%)	10220988(21.99%)	7633791(16.42%)	25861246(55.64%)	20875392(44.91%)	18692625(40.21%)	4985854(10.73%)	7168621(15.42%)	20622180(44.36%)
Q14_1	46310096	4167908640	0.9762	0.5229	39178274(84.60%)	33934376(73.28%)	26642412(57.53%)	5243898(11.32%)	12535862(27.07%)	7131822(15.40%)	23422926(50.58%)	19292852(41.66%)	16478705(35.58%)	4130074(8.92%)	6944221(15.00%)	22887170(49.42%)
Q14_2	46181018	4156291620	0.9764	0.5222	39235963(84.96%)	34071246(73.78%)	26581032(57.56%)	5164717(11.18%)	12654931(27.40%)	6945055(15.04%)	23381594(50.63%)	19463764(42.15%)	16394766(35.50%)	3917830(8.48%)	6986828(15.13%)	22799424(49.37%)
Q16_1	44660724	4019465160	0.987	0.5198	38359775(85.89%)	32445001(72.65%)	24494061(54.84%)	5914774(13.24%)	13865714(31.05%)	6300949(14.11%)	26834742(60.09%)	22953956(51.40%)	19477631(43.61%)	3880786(8.69%)	7357111(16.47%)	17825982(39.91%)
Q16_2	44680436	4021239240	0.988	0.5217	38338042(85.80%)	32122015(71.89%)	25187779(56.37%)	6216027(13.91%)	13150263(29.43%)	6342394(14.20%)	27141764(60.75%)	22923002(51.30%)	19026500(42.58%)	4218762(9.44%)	8115264(18.16%)	17538672(39.25%)
Q18_1	46063600	4145724000	0.9867	0.5359	39787254(86.37%)	32850731(71.32%)	24916895(54.09%)	6936523(15.06%)	14870359(32.28%)	6276346(13.63%)	24978300(54.23%)	20207150(43.87%)	18170793(39.45%)	4771150(10.36%)	6807507(14.78%)	21085300(45.77%)
Q18_2	45617464	4105571760	0.9862	0.5437	39212211(85.96%)	33088899(72.54%)	25262153(55.38%)	6123312(13.42%)	13950058(30.58%)	6405253(14.04%)	24051798(52.72%)	20222660(44.33%)	18944330(41.53%)	3829138(8.39%)	5107468(11.20%)	21565666(47.28%)
Q20_1	46246996	4162229640	0.9888	0.5132	40757474(88.13%)	30459365(65.86%)	25360040(54.84%)	10298109(22.27%)	15397434(33.29%)	5489522(11.87%)	25124000(54.33%)	21943424(47.45%)	17709235(38.29%)	3180576(6.88%)	7414765(16.03%)	21122996(45.67%)
Q20_2	44919576	4042761840	0.9891	0.5166	39757490(88.51%)	29287760(65.20%)	25096121(55.87%)	10469730(23.31%)	14661369(32.64%)	5162086(11.49%)	25608132(57.01%)	21808288(48.55%)	17968050(40.00%)	3799844(8.46%)	7640082(17.01%)	19311444(42.99%)

## Sheet: Table S3
Table S3. The abundance of global expression genes were quantified usingFPKM in Zangqing 320 (Q) and 08-1127(C2)
GeneID	FPKM																																Annotation
	C2-10_1	C2-10_2	C2-12_1	C2-12_2	C2-14_1	C2-14_2	C2-16_1	C2-16_2	C2-18_1	C2-18_2	C2-20_1	C2-20_2	C2-6_1	C2-6_2	C2-8_1	C2-8_2	Q10_1	Q10_2	Q12_1	Q12_2	Q14_1	Q14_2	Q16_1	Q16_2	Q18_1	Q18_2	Q20_1	Q20_2	Q6_1	Q6_2	Q8_1	Q8_2	KEGG Orthology	GO Component	GO Function	GO Process	NR orthologs
Hvulgare_GLEAN_10001214	18578.4	20691.1	21240.3	13506	10452.4	9231.4	25364	25276.5	10764.4	10235.4	16339.6	17187.7	10090.5	7577.23	14068.9	14457.5	20571.8	19730.5	30655.7	30364.2	28375.2	29708.9	22873.2	22449.1	27593.3	31536.5	25733.2	23468	7533.85	8225.49	13101.1	13197.1	-	GO:0005576//extracellular region	GO:0004867//serine-type endopeptidase inhibitor activity;GO:0015066	GO:0010951//negative regulation of endopeptidase activity	gi|585291|sp|P11643.2|IAAD_HORVU/6.89897e-98/RecName: Full=Alpha-amylase/trypsin inhibitor CMd; AltName: Full=Chloroform/methanol-soluble protein CMd; Flags: Precursor [Hordeum vulgare]
Hvulgare_GLEAN_10006031	11069	12600.6	16402.9	11675.7	9838.85	8788.67	23160	23705.4	12011.7	11355.8	17090.8	18224.2	6185.04	5960.54	9473.43	10849.1	9614.31	8987.66	14955.2	14767.8	13660.7	13742.9	16943.2	16985.4	19015.6	21076.6	17379.4	18307.3	5101.81	5404.36	6360.7	6693.38	-	GO:0005576//extracellular region	GO:0004867//serine-type endopeptidase inhibitor activity;GO:0015066	GO:0010951//negative regulation of endopeptidase activity	gi|585289|sp|P28041.2|IAAA_HORVU/1.58678e-80/RecName: Full=Alpha-amylase/trypsin inhibitor CMa; AltName: Full=Chloroform/methanol-soluble protein CMa; Flags: Precursor [Hordeum vulgare]
Hvulgare_GLEAN_10017039	10275.5	11386	18129.8	13317.7	10288.2	8766.1	25526.6	31251.7	11694.6	11337	16427.6	16621.5	7580.29	7362.03	9087.73	8976.22	10583.3	10922.6	22258	22372.7	23275.2	23260.3	28012.1	26492.8	32200.9	32859.4	26930	29690.6	5420.22	5645.67	6902.31	7472.19	-	GO:0005622//intracellular;GO:0005576//extracellular region	GO:0004867//serine-type endopeptidase inhibitor activity	GO:0010951//negative regulation of endopeptidase activity;GO:0006952//defense response	gi|6634471|emb|CAB64342.1|/2.58751e-83/BTI-CMe2.1 [Hordeum vulgare subsp. vulgare]
Hvulgare_GLEAN_10049376	9718.99	9503.76	17268.1	14039.9	35264.9	30958.5	24846.8	22652.1	38915.9	39072.7	26296.6	24996.7	1629	1925.7	4344.83	4837	4194.15	5245.31	6028.25	5714.61	13563.7	13714.3	19991.5	19430.2	11969.4	9709.87	20804.8	16587.8	1621.17	1409.64	2099.23	2544.5	K15168|1|4e-16|85.1|pop:POPTR_0008s11650g|mediator of RNA polymerase II transcription subunit 25	-	GO:0045735//nutrient reservoir activity	-	gi|392514907|gb|AFM77739.1|/1.21626e-172/gamma 3 hordein [Hordeum vulgare]
Hvulgare_GLEAN_10007167	9381.72	10310.5	14912.5	11145.6	11109	9556.45	18679	23026.8	9222.6	8725.01	13383.8	13965.7	5806.91	4771.06	7915.42	8777.98	12762.9	12247.4	25598.7	25775.5	25315.7	25032	23562.8	22955.8	30096.2	33173	23702.8	25574.5	5241.67	5632.13	7929.82	8225.79	-	GO:0005576//extracellular region	GO:0015066;GO:0004867//serine-type endopeptidase inhibitor activity	GO:0010951//negative regulation of endopeptidase activity	gi|585290|sp|P32936.2|IAAB_HORVU/9.68942e-83/RecName: Full=Alpha-amylase/trypsin inhibitor CMb; AltName: Full=Chloroform/methanol-soluble protein CMb; Flags: Precursor [Hordeum vulgare]
Hvulgare_GLEAN_10017174	6475.41	6822.07	11463.2	9612.16	9772.23	8453.61	17601.5	22349	16010.1	15681.9	19992	19275.1	4509.19	4759.91	5821.88	6379.45	7702.53	8694.06	11975.9	12398.4	10510.5	10201.9	13153.8	12915	12524.6	11876	13767.5	14979.9	4562.68	4869.23	5180.14	5599.23	-	GO:0005615//extracellular space;GO:0016020//membrane	GO:0004867//serine-type endopeptidase inhibitor activity	GO:0042742//defense response to bacterium;GO:0010951//negative regulation of endopeptidase activity	gi|75173928|sp|Q9LEH8.1|HINB2_HORVU/6.60374e-87/RecName: Full=Hordoindoline-B2; AltName: Full=Puroindoline-B; Flags: Precursor [Hordeum vulgare]
Hvulgare_GLEAN_10034384	4430.15	5048.52	15458.4	13878.1	19935.9	17550.2	30925	39466.2	36433.8	36537.2	56150.2	54525.3	1928.08	3530.61	2739.41	2805.51	10703.2	10221.2	15570.6	15770.5	22324.1	20729.4	41001.6	39446	35328.3	31748.4	51518.7	52668.4	4227.1	4718.51	3122.25	3630.13	-	GO:0005576//extracellular region	-	GO:0006952//defense response	gi|514332|gb|AAA32966.1|/2.56e-75/alpha-hordothionin [Hordeum vulgare subsp. vulgare]
Hvulgare_GLEAN_10026324	4093.84	4503.03	5435.67	3764.56	5387.99	4892.29	4746.19	3101.65	3127.74	3127.52	1652.39	1683.96	1227.32	1099.54	1882.59	2197.24	2717.91	2663.3	4675.79	4696.75	5294.58	5871.13	3702.48	3775.81	3932.31	4312.03	10357.8	9742.61	1441.16	1468.17	1930.79	2087.02	-	GO:0016023//cytoplasmic membrane-bounded vesicle	-	-	gi|326497747|dbj|BAK05963.1|/1.79522e-28/predicted protein [Hordeum vulgare subsp. vulgare]
Hvulgare_GLEAN_10005555	3796.92	4662.11	4925.74	3582.73	2010.02	1821.88	4653.77	6199.1	1608.78	1535.82	2010.81	2199.93	6070.47	5158.15	6137.73	7132.57	11006	7682.38	15992.4	15827.2	10435	10865.6	7427.77	7376.04	5702.49	6434.11	1973.9	2017.01	4417.11	5773.8	6267.52	6281.07	K13171|1|3e-06|50.1|dosa:Os03t0270200-01|serine/arginine repetitive matrix protein 1;K00430|2|4e-06|49.7|obr:102718644|peroxidase [EC:1.11.1.7];K14325|3|7e-06|48.9|pop:POPTR_0011s14630g|RNA-binding protein with serine-rich domain 1;K11275|4|7e-06|48.9|gmx:100795994|histone H1/5;K08695|5|7e-06|48.9|sbi:SORBI_06g029520|anthocyanidin reductase [EC:1.3.1.77]	GO:0005576//extracellular region	GO:0004867//serine-type endopeptidase inhibitor activity	GO:0010951//negative regulation of endopeptidase activity	gi|161784337|sp|P34951.2|IAAC_HORVU/9.06902e-81/RecName: Full=Trypsin inhibitor CMc; AltName: Full=Chloroform/methanol-soluble protein CMc; Short=BTICMc; Flags: Precursor [Hordeum vulgare]
Hvulgare_GLEAN_10041312	3461.43	3840.56	4538.93	3633.98	2934.19	2561.91	1383.52	1312.73	1311.8	1241.03	539.74	562.69	2481.12	2791.41	3311.19	3615.57	1933.48	2180.38	2464.23	2319.72	1845.67	1792.06	1420.91	1382.91	1004.42	890.14	1181.74	1089.03	1724.42	1913.89	1790.45	1951.32	K09580|1|0.0|902|bdi:100846545|protein disulfide-isomerase A1 [EC:5.3.4.1]	GO:0005788//endoplasmic reticulum lumen	GO:0003756//protein disulfide isomerase activity	GO:0006457//protein folding;GO:0045454//cell redox homeostasis	gi|326532720|dbj|BAJ89205.1|/0/predicted protein [Hordeum vulgare subsp. vulgare]
Hvulgare_GLEAN_10046221	2976.07	3276.36	2105.78	1322.36	1596.83	1353.4	1636.71	1155.76	1882.11	1757.37	1400.62	1416.15	3033.83	2324.11	3419.66	3751.49	2014.9	1978.49	1394.36	1431.95	1095.65	1185.67	1040.49	1032.55	767.76	868.7	3496.61	3141.49	1774.18	2190.16	2953.05	2778.73	K13993|1|5e-69|258|sbi:SORBI_03g006880|HSP20 family protein	GO:0005737//cytoplasm	-	GO:0051260//protein homooligomerization	gi|1536911|emb|CAA69172.1|/1.90509e-78/17 kDa class I small heat shock protein [Hordeum vulgare subsp. vulgare]
Hvulgare_GLEAN_10022501	2710.5	3256.86	2495.42	1517.82	1785.07	1529.04	1884.42	1677.54	1046.38	922.12	864.3	926.25	5529.02	4281.27	5440.26	6005.22	3115.57	2441.26	2946.94	2915.89	2299.76	2436.69	1040.4	1121.29	1959.29	2354.54	574.26	548.17	3270.44	4559.56	5484.92	4995.58	K01802|1|8e-87|318|sbi:SORBI_04g001740|peptidylprolyl isomerase [EC:5.2.1.8]	-	GO:0003755//peptidyl-prolyl cis-trans isomerase activity	GO:0006457//protein folding;GO:0000413//protein peptidyl-prolyl isomerization	gi|13925734|gb|AAK49427.1|AF262983_1/6.89897e-98/cyclophilin A-2 [Triticum aestivum]
Hvulgare_GLEAN_10038115	2671.04	2878.15	2275.8	1472.63	1068.9	881.68	972.43	841.9	514.1	509.9	509.12	511.11	5669.2	3785.5	4479.34	4395.1	3188.95	3291.76	3074.66	3222.07	2282.38	2435.41	839.84	846.67	1699.54	1841.88	1153.01	1102.05	4281.41	4194.24	5752.59	5326.52	K13195|1|6e-37|151|pop:POPTR_0004s16260g|cold-inducible RNA-binding protein;K12885|3|9e-28|121|fve:101304012|heterogeneous nuclear ribonucleoprotein G	-	GO:0003723//RNA binding;GO:0003697//single-stranded DNA binding	GO:0009409//response to cold;GO:0010467//gene expression;GO:0016070//RNA metabolic process;GO:0009737//response to abscisic acid	gi|326515712|dbj|BAK07102.1|/1.66304e-45/predicted protein [Hordeum vulgare subsp. vulgare]
Hvulgare_GLEAN_10011171	2596.61	2854.3	1236.07	882.31	543.61	469.6	290.07	244.85	183.47	176.82	103.65	93.49	3517.59	3313.33	3167.13	3374.63	817.88	864.05	411.67	419.8	211.51	232.63	111.16	115.94	88.83	82.99	138.46	109.94	958.85	1146.14	1118.84	1092.97	-	-	-	GO:0006952//defense response	gi|475549963|gb|EMT11359.1|/2.50979e-30/Defensin-like protein P322 [Aegilops tauschii]
Hvulgare_GLEAN_10042192	2574.65	2647.23	1820.13	1502.39	1311.12	1079.62	831.13	735.08	568.06	547.92	525.13	492.46	3335.21	3083.98	3018.97	3149.05	1900.64	1962.42	1815.66	1881.01	1455.75	1450.3	828.15	823.67	730.44	784.17	975.88	937.13	2863.76	3001.07	2921.55	2969.97	K02987|1|2e-47|186|bdi:100846406|small subunit ribosomal protein S4e	GO:0015935//small ribosomal subunit;GO:0009507//chloroplast;GO:0005739//mitochondrion	GO:0003735//structural constituent of ribosome;GO:0019843//rRNA binding	GO:0006412//translation	gi|473930078|gb|EMS49926.1|/1.46371e-46/40S ribosomal protein S4 [Triticum urartu]
Hvulgare_GLEAN_10009473	2536.97	3128.04	14711.2	9850.04	20463.4	17908.2	47265.7	49365.8	40444.7	39914.5	44964.5	47393.5	654.76	690.39	974.76	1123.21	1870.36	1562.37	4217.5	4232.26	7243.34	7781.38	10637.8	10861.4	14366.8	15306	17521	17643.8	586.81	752.13	1044.14	1065.16	-	GO:0005615//extracellular space	GO:0004867//serine-type endopeptidase inhibitor activity;GO:0015066	GO:0016068;GO:0010951//negative regulation of endopeptidase activity	gi|123970|sp|P13691.1|IAA2_HORVU/4.24965e-86/RecName: Full=Alpha-amylase inhibitor BDAI-1; Flags: Precursor [Hordeum vulgare]
Hvulgare_GLEAN_10015768	2301.34	2416.11	2189.51	1629.17	1915.03	1671.86	1398.78	1316.74	857.84	813.46	723.29	692.06	2823.37	2370.96	2645.63	2672.69	2372.85	2508.34	2323.13	2392.14	1698.88	1767.88	1106.93	1081.66	1142.59	1328.46	1663.29	1606.09	2776.1	2986.76	3905.34	3630.84	K01623|1|0.0|667|bdi:100825584|fructose-bisphosphate aldolase, class I [EC:4.1.2.13]	-	GO:0004332//fructose-bisphosphate aldolase activity	GO:0006096//glycolytic process	gi|326511289|dbj|BAJ87658.1|/0/predicted protein [Hordeum vulgare subsp. vulgare]
Hvulgare_GLEAN_10041673	2285.92	2236.92	3010.1	2432.33	3092.1	2607.3	1640.41	1615.21	1225.53	1183.29	961.7	922.76	2453.9	2268.08	2245.33	2269.07	2132.59	2583.48	3148.49	3145.05	2807.18	2667.25	1483.02	1398.07	1373.74	1391.17	1673.47	1652.24	2127.32	1967.53	2284.01	2348.72	K03231|1|0.0|883|bdi:100844543|elongation factor 1-alpha	GO:0005737//cytoplasm	GO:0003746//translation elongation factor activity;GO:0003924//GTPase activity;GO:0005525//GTP binding	GO:0006414//translational elongation;GO:0006184//GTP catabolic process	gi|399414|sp|Q03033.1|EF1A_WHEAT/0/RecName: Full=Elongation factor 1-alpha; Short=EF-1-alpha [Triticum aestivum]
Hvulgare_GLEAN_10028895	2218.89	2655.47	4727.75	3604.98	4026.74	3458.21	6682.77	8522.86	5266.34	5023.55	6258.3	6564.93	2514.42	2273.85	2374.43	2574.47	5117.82	4634.32	7927.39	8001.55	8349.18	8371.99	10836.9	10684.6	14037.2	14650.8	12883.2	14059.6	2971.23	3712.76	4747.57	4686.69	-	-	-	-	gi|225102|prf||1208404A/9.29088e-73/trypsin/amylase inhibitor pUP13
Hvulgare_GLEAN_10027105	2103.25	2407.1	2338.31	1366.35	947.14	818.29	672.82	561.28	509.79	466.77	269.84	282.05	3006.02	2302.42	3393.55	3905.72	2872.09	2280.69	1941.84	2020.14	1543.42	1641.14	762.16	793.71	736.42	788.11	1004.36	1023.88	1798.76	1851.45	1828.15	1848.08	K14496|1|5e-10|63.2|csv:101221757|abscisic acid receptor PYR/PYL family	-	-	GO:0009607//response to biotic stimulus;GO:0006952//defense response	gi|63021412|gb|AAY26389.1|/5.26136e-79/salt tolerant protein [Triticum aestivum]
Hvulgare_GLEAN_10017751	1752.66	1916.38	6205.6	4273.71	10769.8	9197.15	10854.6	11437.5	10067.1	9868.79	8344.72	8474.4	502.38	539.79	1111.49	1220.45	620.92	652.17	1639.37	1573.6	2178.55	2103.47	2351.99	2223.64	2870.16	3007.11	2608.41	2563.91	142.68	146.94	230.62	263.44	K03146|1|3e-137|487|bdi:100841709|thiamine thiazole synthase	GO:0009941//chloroplast envelope;GO:0010319//stromule;GO:0005829//cytosol;GO:0009570//chloroplast stroma;GO:0009579//thylakoid;GO:0005739//mitochondrion	GO:0008270//zinc ion binding;GO:0042803//protein homodimerization activity	GO:0010155//regulation of proton transport;GO:0052837//thiazole biosynthetic process;GO:0043085//positive regulation of catalytic activity;GO:0019252//starch biosynthetic process;GO:0000023//maltose metabolic process;GO:0006974//cellular response to DNA damage stimulus;GO:0042742//defense response to bacterium;GO:0046777//protein autophosphorylation;GO:0009637//response to blue light;GO:0009228//…	gi|669030757|emb|CDM85402.1|/2.48324e-151/unnamed protein product [Triticum aestivum]
Hvulgare_GLEAN_10033869	1751.08	2073.5	1283.18	796.62	535.93	480.97	401.51	387.44	286.13	288.82	170.26	185.6	2895.23	2485.09	2772.66	3164.43	2268.62	1811.64	1617.45	1521.04	778.21	800.49	529.89	554.42	462.66	567.42	292.57	259.39	1876.65	2531.85	3181.61	2949.31	K14684|1|1e-118|426|pop:POPTR_0006s26830g|solute carrier family 25 (mitochondrial phosphate transporter), member 23/24/25/41	GO:0009501//amyloplast;GO:0009528//plastid inner membrane;GO:0016021//integral component of membrane;GO:0009507//chloroplast;GO:0005739//mitochondrion	-	GO:0055085//transmembrane transport	gi|78354955|gb|AAT12275.2|/0/plastidial ADP-glucose transporter [Hordeum vulgare subsp. vulgare]
Hvulgare_GLEAN_10002710	1740.16	2424.23	2491.42	1597.96	1587.67	1502.65	2578.93	2567.37	1909.66	1843.49	1902.55	2340.9	1378.49	1045.54	1500.43	1690.98	1435.22	664.82	1454.8	1392.47	1863.06	2149.89	1170.66	1304.58	1921.39	2290.2	2074.97	2170.78	555.4	812.8	985.56	939.68	-	GO:0005739//mitochondrion	-	-	gi|326515580|dbj|BAK07036.1|/3.81725e-26/predicted protein [Hordeum vulgare subsp. vulgare]
Hvulgare_GLEAN_10012545	1713.88	1711.09	1533.19	1132.78	1061.37	946.69	866.53	671.99	542.17	489.4	460.38	466.46	2120.84	1885.88	1987.64	1920.1	1638.41	1740.98	1439.7	1471.99	1292.48	1321.79	813.19	783.82	664.94	734.55	1041.25	1036.05	1989.37	2086.03	1874.09	1815.05	K02901|1|3e-68|256|bdi:100826008|large subunit ribosomal protein L27e	GO:0005840//ribosome;GO:0005739//mitochondrion	GO:0003735//structural constituent of ribosome	GO:0006412//translation	gi|475548733|gb|EMT11141.1|/5.63243e-70/60S ribosomal protein L27-3 [Aegilops tauschii]
Hvulgare_GLEAN_10018291	1630.34	1771.52	3949.74	3222.17	4975.11	4683.22	4312.48	3659.54	7364.58	7259.63	4616.37	4681.02	78.93	96.1	360.81	371	54.46	79.41	228.87	226.96	822.62	809.49	874.65	849.03	792.21	734.61	2414.99	2275.39	13.67	8.19	16.31	17.29	-	-	GO:0004867//serine-type endopeptidase inhibitor activity	GO:0010951//negative regulation of endopeptidase activity;GO:0009611//response to wounding	gi|124127|sp|P16063.1|ICIB_HORVU/5.67621e-38/RecName: Full=Subtilisin-chymotrypsin inhibitor CI-1B [Hordeum vulgare]
Hvulgare_GLEAN_10002488	1556.81	1651.28	1213.73	915.79	918.28	755.8	556.19	382.73	378.94	308.27	348.3	324.93	1666.76	1594.98	1952.83	2075.58	1387.78	1306.44	1280.72	1245.47	1104.3	1110.03	484.82	472.87	394.62	466.52	778.62	740.94	1592.67	1691.7	1544.6	1552.41	K02977|1|1e-86|317|bdi:100824378|small subunit ribosomal protein S27Ae	GO:0005840//ribosome;GO:0005634//nucleus	GO:0046872//metal ion binding;GO:0003735//structural constituent of ribosome	GO:0006412//translation	gi|302595830|sp|P0CG86.1|RS271_HORVU/4.42742e-86/RecName: Full=Ubiquitin-40S ribosomal protein S27a; Contains: RecName: Full=Ubiquitin; Contains: RecName: Full=40S ribosomal protein S27a; Flags: Precursor [Hordeum vulgare]
Hvulgare_GLEAN_10028893	1511.65	1801.45	4531.15	3484.26	4673.6	4141.26	7795.28	11399.4	8761.3	8358.51	12439.9	12895.4	1486.32	1745.19	1721.45	1920.59	3137.16	2637.01	4243.66	4228.22	5144.2	4791.14	10059.2	9878.65	11435.9	10794.1	9706.65	10347.1	1872.28	2327.99	2152.21	2463.86	-	GO:0016023//cytoplasmic membrane-bounded vesicle;GO:0005576//extracellular region	GO:0004867//serine-type endopeptidase inhibitor activity;GO:0015066	GO:0016068;GO:0010951//negative regulation of endopeptidase activity	gi|2506771|sp|P16968.2|IAA1_HORVU/2.94383e-84/RecName: Full=Alpha-amylase inhibitor BMAI-1; AltName: Full=Alpha-amylase flour inhibitor; AltName: Allergen=Hor v 1; Flags: Precursor, partial [Hordeum vulgare]
Hvulgare_GLEAN_10034387	1503.26	1721.03	5092.45	4591.66	7655.39	6765.46	10973.4	12728.6	13304.7	13116.9	17657.8	17121.7	645.05	1224.86	915.67	981.64	2126.09	2185.62	3177.14	3221.04	5144.07	4956.33	9520.88	9357.68	8705.83	7760.32	12980.6	12761.5	1048.84	1124.66	771.06	940.91	-	GO:0005576//extracellular region	-	GO:0006952//defense response	gi|401185|sp|P21742.2|THNB_HORVU/3.65506e-77/RecName: Full=Beta-hordothionin; Contains: RecName: Full=Beta-hordothionin; Contains: RecName: Full=Acidic protein; Flags: Precursor [Hordeum vulgare]
Hvulgare_GLEAN_10038539	1404.08	1473.95	982.5	722.09	784.24	682.67	1149.96	1060.77	557.07	562.22	733.27	720.58	2274.25	1965.58	1714.91	1756.76	2003.74	2213.82	2096.49	2068.65	1526.11	1521.91	983.53	912.91	1402.59	1679.32	801.39	788.73	2329.7	2196.27	2634.25	2507.13	K01611|1|0.0|731|bdi:100821874|S-adenosylmethionine decarboxylase [EC:4.1.1.50]	GO:0009507//chloroplast	GO:0004014//adenosylmethionine decarboxylase activity	GO:0006557//S-adenosylmethioninamine biosynthetic process;GO:0008295//spermidine biosynthetic process;GO:0006597//spermine biosynthetic process;GO:0009790//embryo development	gi|342731412|gb|AEL33693.1|/0/S-adenosyl methionine decarboxylase [Triticum aestivum]
Hvulgare_GLEAN_10026066	1374.9	1570.28	1393.93	988.11	909.4	801.98	704.01	547.77	452.26	436.51	352.27	365.67	2024.73	1645.99	1795.25	2070.37	1342.6	1067.23	1407.26	1386.36	1108.57	1138.31	565.54	567.81	614.78	742.12	944.7	954.75	1557.26	1839.87	1908.27	1802.36	K02962|1|5e-69|258|bdi:100846322|small subunit ribosomal protein S17e	GO:0022627//cytosolic small ribosomal subunit	GO:0003735//structural constituent of ribosome	GO:0000028//ribosomal small subunit assembly;GO:0006414//translational elongation	gi|475475634|gb|EMT02584.1|/3.12422e-73/hypothetical protein F775_52330 [Aegilops tauschii]
Hvulgare_GLEAN_10035182	1362.83	1434.7	1261.5	949.43	938.84	806.44	607.44	545.6	393.38	369.75	312.1	318.04	1685.98	1497.83	1564.73	1647.79	1145.65	1145.37	1127.05	1145.17	983.54	1021.81	474.77	492.76	585.85	652.89	633.64	587.61	1630.65	1592.18	1766.63	1714	K02938|1|7e-152|535|bdi:100835896|large subunit ribosomal protein L8e	GO:0015934//large ribosomal subunit	GO:0003735//structural constituent of ribosome;GO:0003723//RNA binding	GO:0006412//translation	gi|326488097|dbj|BAJ89887.1|/1.62604e-151/predicted protein [Hordeum vulgare subsp. vulgare]
Hvulgare_GLEAN_10018485	1352.27	1450.48	948.93	673.22	463.78	415.15	244.42	202.34	219.86	206.36	210.95	218.93	1952.32	1909.39	1548.74	1672.25	2137.07	1997.19	1023.31	1019.77	707.45	771.25	538.35	526.68	247.09	226.11	303.61	331.81	1847.63	1627.82	1327.42	1414.53	K13082|1|9e-173|605|bdi:100845692|bifunctional dihydroflavonol 4-reductase/flavanone 4-reductase [EC:1.1.1.219 1.1.1.234]	GO:0042406//extrinsic component of endoplasmic reticulum membrane	GO:0045552//dihydrokaempferol 4-reductase activity;GO:0050662//coenzyme binding	GO:0009744//response to sucrose;GO:0010224//response to UV-B;GO:0009718//anthocyanin-containing compound biosynthetic process;GO:0044237//cellular metabolic process;GO:0055114//oxidation-reduction process	gi|1706372|sp|P51106.1|DFRA_HORVU/0/RecName: Full=Dihydroflavonol-4-reductase; Short=DFR; AltName: Full=Dihydrokaempferol 4-reductase [Hordeum vulgare]
Hvulgare_GLEAN_10046364	1351.22	1398.95	1243.7	1003.46	1153.45	985.55	762.3	719.42	652.08	642.79	561.21	542.18	965.03	1031.4	1123.69	1150.4	954.04	1116.6	1140.15	1160.86	1144.99	1095.58	810.08	774.53	550.75	483.9	949.67	896.04	1000.43	1016.6	982.46	1041.61	K03233|1|0.0|753|bdi:100832936|elongation factor 1-gamma	GO:0005853//eukaryotic translation elongation factor 1 complex	GO:0003746//translation elongation factor activity	GO:0006414//translational elongation	gi|475587622|gb|EMT20600.1|/0/Elongation factor 1-gamma 2 [Aegilops tauschii]
Hvulgare_GLEAN_10037433	1298.53	1393.54	1214.59	879.48	1098.23	910.06	726.36	841.04	363.65	361.64	302.48	290.64	1427.28	1206	1597.95	1667.23	2577.04	2999.83	2809.33	2726.99	2221.16	2224.43	1339.58	1263.43	1009.64	924.74	1073.22	964.89	1239.63	1346.9	2071.01	2049.59	K00695|1|0.0|1589|bdi:100840503|sucrose synthase [EC:2.4.1.13]	GO:0005739//mitochondrion	GO:0016157//sucrose synthase activity	GO:0005985//sucrose metabolic process;GO:0009058//biosynthetic process	gi|326514918|dbj|BAJ99820.1|/0/predicted protein [Hordeum vulgare subsp. vulgare]
Hvulgare_GLEAN_10036166	1296.81	1306.17	1745.32	1389.45	1711.25	1483.67	763.99	722.4	644.56	642.4	347.76	334.08	1254.39	1319.52	1228.58	1292.42	983.91	1210.33	1410.71	1417.32	1406.89	1338.31	817.5	764.84	671.19	717.38	776.09	760.36	1094.11	1052.85	1208.03	1215.7	K03231|1|0.0|885|bdi:100844543|elongation factor 1-alpha	GO:0005737//cytoplasm	GO:0003746//translation elongation factor activity;GO:0003924//GTPase activity;GO:0005525//GTP binding	GO:0006414//translational elongation;GO:0006184//GTP catabolic process	gi|399414|sp|Q03033.1|EF1A_WHEAT/0/RecName: Full=Elongation factor 1-alpha; Short=EF-1-alpha [Triticum aestivum]
Hvulgare_GLEAN_10024321	1231.51	1381.08	956.38	636.83	600.27	509.42	452.48	348.48	250.47	230.1	206.33	222.41	1755.67	1388.19	1863.51	1359.01	1104.71	1019.35	824.27	853.5	691.03	714.77	359.27	357.28	364.67	452.26	504.84	491	1493.66	1636.7	1495.42	1427.95	K02960|1|3e-78|290|bdi:100835886|small subunit ribosomal protein S16e	GO:0005840//ribosome	GO:0003735//structural constituent of ribosome	GO:0006412//translation	gi|473993903|gb|EMS51991.1|/1.75942e-79/40S ribosomal protein S16 [Triticum urartu]
Hvulgare_GLEAN_10022942	1208.97	1296.32	825.16	637.55	588.27	476.5	334.33	252.46	187.36	184.33	151.63	150.17	2005.74	1638.55	1569.59	1483.28	859.31	942.51	748.24	795.98	680.28	741.35	307.36	295.78	307.58	341.59	558.32	531.75	1955.09	1882.14	1880.04	1745.99	K02979|1|3e-29|126|dosa:Os10t0411700-01|small subunit ribosomal protein S28e	GO:0022627//cytosolic small ribosomal subunit	GO:0003735//structural constituent of ribosome	GO:0006412//translation;GO:0006407//rRNA export from nucleus	gi|669031897|emb|CDM87114.1|/3.16664e-28/unnamed protein product [Triticum aestivum]
Hvulgare_GLEAN_10007961	1194.54	1249.41	1063.03	801.14	822.05	720.08	504.77	443.79	327.25	325.59	318.63	312.2	1423.37	1255.91	1372.29	1353.75	1088.05	1170.08	1063.97	1085.6	902.05	929.38	507.7	497.11	474.49	536.41	801.79	723	1329.39	1362.57	1378.32	1352.73	K02930|1|1e-106|385|bdi:100845116|large subunit ribosomal protein L4e	GO:0005840//ribosome	GO:0003735//structural constituent of ribosome	GO:0006412//translation	gi|326488173|dbj|BAJ89925.1|/1.03441e-111/predicted protein [Hordeum vulgare subsp. vulgare]
Hvulgare_GLEAN_10004967	1169.46	1154.16	1325.81	1061.12	983	842.63	1217.73	1427.65	793.79	754.38	998.5	956.65	1677.84	1591.96	1321.64	1369.51	1478.21	1743.45	1960.98	2006.61	1727.24	1641.87	1277.78	1179.12	1871.44	2082.16	1357.33	1318.41	1483.48	1437.97	1595.66	1593.98	K07374|1|0.0|910|obr:102710062|tubulin alpha	GO:0005874//microtubule;GO:0005737//cytoplasm	GO:0003924//GTPase activity;GO:0005200//structural constituent of cytoskeleton;GO:0005525//GTP binding	GO:0051258//protein polymerization;GO:0006184//GTP catabolic process;GO:0007017//microtubule-based process	gi|90289596|gb|ABD92930.1|/0/alpha tubulin-2A [Triticum aestivum]
Hvulgare_GLEAN_10053918	1165.22	1231.23	733.74	580.08	438.42	376.88	310.58	235.08	185.24	177.48	189.77	183.02	1119.39	975.6	1017.01	1019.93	750.94	879.37	693.89	757.42	549.75	591.64	207.98	212.51	211.48	213.38	411.61	369.51	1111.39	1046.89	1150.01	1119.8	-	GO:0005737//cytoplasm	-	-	gi|20140865|sp|Q9M5G3.2|TCTP_HORVU/6.44391e-93/RecName: Full=Translationally-controlled tumor protein homolog; Short=TCTP; AltName: Full=HTP [Hordeum vulgare]
Hvulgare_GLEAN_10044480	1158.67	570.47	552.88	2779.37	677.96	1830.57	308.05	362.72	454.39	338.33	253.91	281.41	464.84	308.33	351.56	203.86	435.58	267.25	413.64	424.41	432.56	350.49	254.01	482.99	628.38	490.52	792.41	1198.1	784.41	230.62	364.85	314.89	-	-	-	-	gi|357488193|ref|XP_003614384.1|/1.07868e-103/hypothetical protein MTR_5g051010 [Medicago truncatula]
Hvulgare_GLEAN_10028054	1101.74	1102.33	666.13	624.18	408.61	368.75	268.78	229.24	196.37	187.86	168.67	168.13	1118.12	1189.16	1123.85	1048.33	647.84	759.86	724.9	767.63	600.11	615.97	304.6	302.41	230.96	229.63	378.3	381.02	1203.49	1170.23	935.6	942.36	K02942|1|2e-51|200|bdi:100839013|large subunit ribosomal protein LP1	GO:0005840//ribosome	GO:0003735//structural constituent of ribosome	GO:0006414//translational elongation	gi|582044920|pdb|3J61|UU/6.85585e-52/Chain u, Localization Of The Large Subunit Ribosomal Proteins Into A 5.5 A Cryo-em Map Of Triticum Aestivum Translating 80s Ribosome
Hvulgare_GLEAN_10052287	1088.15	1113.65	1085.39	841.44	1077.22	907.94	1092.83	959.26	628.92	598.14	741.56	714.77	1629.48	1464.17	1352.75	1417.51	1524.86	1948.39	1784.28	1788.31	1701.79	1656	1223.06	1175.1	1129.2	1164.15	1157.1	1099.22	1778.31	1809	2130.97	2045.8	K03231|1|0.0|868|sbi:SORBI_02g036420|elongation factor 1-alpha	GO:0005737//cytoplasm	GO:0016779//nucleotidyltransferase activity;GO:0003746//translation elongation factor activity;GO:0003924//GTPase activity;GO:0005525//GTP binding	GO:0006414//translational elongation;GO:0006184//GTP catabolic process	gi|473923422|gb|EMS49772.1|/0/Elongation factor 1-alpha [Triticum urartu]
Hvulgare_GLEAN_10006719	1078.7	1138.64	1743.26	1192.22	1091.89	964.74	1221.94	1348.18	863.25	849.21	930.33	970.82	350.85	314.53	647.88	713.93	808.94	793.26	1708.92	1722.96	1765.43	1767.78	1317.48	1285.49	1672.17	1926.35	1840.66	1774.98	222.84	218.43	416.83	446.12	K08059|1|1e-77|288|zma:100284511|interferon, gamma-inducible protein 30	GO:0016023//cytoplasmic membrane-bounded vesicle	-	-	gi|475578125|gb|EMT18017.1|/1.05761e-110/hypothetical protein F775_31970 [Aegilops tauschii]
Hvulgare_GLEAN_10006593	1077.62	1149.57	1736.19	1578.52	2761.18	2468.89	1070.3	845.79	2671.2	2894.86	835.18	791.35	152.55	220.74	387.6	407.8	185.78	190.82	220.85	222.38	1115.16	1151.58	1473.94	1489.96	1028.38	1030.62	1293.06	943.57	121.46	121.13	103.11	127.28	-	GO:0016023//cytoplasmic membrane-bounded vesicle	GO:0045735//nutrient reservoir activity	-	gi|326521848|dbj|BAK04052.1|/0/predicted protein [Hordeum vulgare subsp. vulgare]
Hvulgare_GLEAN_10008820	1056.25	1247.03	1639.87	1073.66	1632.19	1366.15	1855.1	2004.82	1131.25	1129	1160.54	1220.77	891.51	705.12	1082.14	1203.9	1234.77	1058.11	1463.48	1487.51	1380.56	1404.09	1106.81	1125.66	2304.73	2725.77	1861.99	1763.57	540.98	783.92	1223.67	1128.63	K08066|1|3e-36|152|osa:4326495|nuclear transcription factor Y, gamma	GO:0005622//intracellular	-	-	gi|324329872|gb|ADY38388.1|/2.13678e-176/nuclear transcription factor Y subunit C10 [Triticum monococcum]
Hvulgare_GLEAN_10028046	1050.64	1117.47	1087.43	696.92	703.72	593.87	553.85	514.54	317.45	296.33	305.12	311.74	1819.23	1378.69	1553.93	1586.08	1391.07	1375.19	1205.93	1243.46	1098.59	1141.95	532.53	517.58	888.74	954.19	716.24	677.92	1477.8	1644.7	2206.58	1969.57	K09250|1|3e-29|127|bdi:100837495|cellular nucleic acid-binding protein;K02738|5|8e-28|122|zma:100272427|20S proteasome subunit beta 1 [EC:3.4.25.1]	-	GO:0003677//DNA binding;GO:0008270//zinc ion binding	GO:0006355//regulation of transcription, DNA-templated	gi|326523669|dbj|BAJ93005.1|/4.8483e-43/predicted protein [Hordeum vulgare subsp. vulgare]
Hvulgare_GLEAN_10029451	1029.92	1157.75	987.77	714.7	871.1	730.04	854.31	781	553.3	523.86	579.53	625.59	1157.95	1039.97	1347.87	1423.5	943.6	821.78	1145.31	1137.38	1019.29	1058.21	548.31	543.95	700.77	792.17	409.44	405.47	800.29	997.33	1025.45	999.22	K11252|1|3e-74|276|bdi:100844075|histone H2B	GO:0000786//nucleosome;GO:0005634//nucleus	GO:0046982//protein heterodimerization activity;GO:0003677//DNA binding	-	gi|326489539|dbj|BAK01750.1|/2.10632e-77/predicted protein [Hordeum vulgare subsp. vulgare]
Hvulgare_GLEAN_10042598	1008.59	1094.45	599.97	388.03	399.83	329.15	359.39	288.33	233.69	206.93	231.3	244.23	1961.1	1464.55	1428.57	1850.35	254.34	146	156.64	160.98	123.6	136.83	69.15	78.4	122.5	148.51	130.84	113.47	145.7	226.77	283.72	254.8	-	-	GO:0046872//metal ion binding	-	gi|371535384|gb|AEX32990.1|/3.02068e-47/metallothionein 2a [Hordeum vulgare]
Hvulgare_GLEAN_10021053	994.12	1022.54	1279.56	927.97	1180.42	1038.14	1317.67	1199.51	1600.84	1514.55	1481.37	1488.75	493.18	570.25	734.9	615.87	847.83	869.55	748.68	766.41	872.98	883.35	1371.52	1339.13	809.8	744.61	1367.29	1342.75	439.05	509.25	454.31	469.83	K18080|1|5e-15|81.6|vcn:VOLCADRAFT_98215|tensin	-	GO:0046872//metal ion binding	GO:0030001//metal ion transport	gi|475564487|gb|EMT14542.1|/6.78049e-173/hypothetical protein F775_27137 [Aegilops tauschii]
Hvulgare_GLEAN_10034367	993.94	1217.21	1169.11	738.14	908.16	807.17	423.63	519.35	411.46	399.94	281.12	301.09	1122.76	799.03	1233.67	1369.58	1245.65	834.4	1195.76	1147.11	904.06	954.22	587.03	604.33	775.98	910.88	445.84	445.33	574.66	850.12	1394.62	1268.26	K01507|1|2e-174|612|bdi:100836640|inorganic pyrophosphatase [EC:3.6.1.1]	GO:0016023//cytoplasmic membrane-bounded vesicle;GO:0016020//membrane	GO:0009678//hydrogen-translocating pyrophosphatase activity;GO:0004427//inorganic diphosphatase activity	GO:0055085//transmembrane transport;GO:0015992//proton transport;GO:0008152//metabolic process	gi|326500296|dbj|BAK06237.1|/0/predicted protein [Hordeum vulgare subsp. vulgare]
Hvulgare_GLEAN_10018558	983.27	982.65	503.64	461.69	454.11	386.62	285.16	208.12	301.25	319.6	190.22	182.72	360.46	400.87	595.22	598.96	568.24	688.94	396.14	409.84	401.3	476.56	312.71	298.04	177.99	152.65	430.56	398.79	296.36	335.9	360.59	380.66	-	-	-	-	gi|474019547|gb|EMS52818.1|/3.1981e-57/hypothetical protein TRIUR3_12970 [Triticum urartu]
Hvulgare_GLEAN_10006497	959.46	1114.39	2198.11	2040.42	2008.57	1782.62	1372.13	1606.35	1761.72	1812.7	879.81	887.8	1029.63	1771.88	1545.62	1440.83	1319.24	1021.73	1773.77	1899.78	2053.89	1938.8	1686.69	1717.08	1691.19	1389.82	197.63	171.67	1196.77	2025.27	1137.13	1158.81	-	GO:0016023//cytoplasmic membrane-bounded vesicle	-	-	gi|326491299|dbj|BAK05749.1|/4.46194e-59/predicted protein [Hordeum vulgare subsp. vulgare]
Hvulgare_GLEAN_10020428	937.1	940.15	489.77	442.9	355.09	323.79	258.69	183.9	214.73	212.12	195.23	191.65	846.55	898.72	826.94	848.45	656.6	791.33	511.83	527.79	438.17	459.84	302.44	277.24	171.02	138.07	388.22	363.01	874.17	917.35	683.27	708.59	K02957|1|6e-70|261|sot:102577793|small subunit ribosomal protein S15Ae	GO:0005618//cell wall;GO:0005739//mitochondrion;GO:0009506//plasmodesma;GO:0022627//cytosolic small ribosomal subunit;GO:0005774//vacuolar membrane;GO:0009507//chloroplast;GO:0005794//Golgi apparatus;GO:0005886//plasma membrane	GO:0003735//structural constituent of ribosome	GO:0001510//RNA methylation;GO:0006412//translation;GO:0042545//cell wall modification;GO:0009664//plant-type cell wall organization	gi|568215132|ref|NP_001275136.1|/6.1705e-69/uncharacterized protein LOC102577793 [Solanum tuberosum]
Hvulgare_GLEAN_10011816	935.34	1130.03	753.05	516.98	673.66	590.98	563.2	495.95	196.27	176.04	115.47	125.72	2830.6	1990.74	2074.82	2357.26	1969.96	1187.36	2247.57	2195.94	1572.1	1673.22	646.13	696.4	1457.12	1660.69	123.18	117.91	2071.88	2661.65	3018.21	2722.27	K13098|1|5e-08|55.8|bdi:100837382|RNA-binding protein FUS;K14563|2|2e-07|53.9|sbi:SORBI_04g037640|rRNA 2'-O-methyltransferase fibrillarin [EC:2.1.1.-];K02184|3|4e-07|52.8|ppp:PHYPADRAFT_172341|formin 2	-	-	-	gi|326508961|dbj|BAJ86873.1|/5.36611e-12/predicted protein [Hordeum vulgare subsp. vulgare]
Hvulgare_GLEAN_10037974	930.08	996.76	1117.52	790.65	1003.16	886.67	1216.06	1073.94	764.23	726.65	857.77	919.22	1100.37	917.47	979.96	1028.97	773.44	722.84	722.1	720.72	822.27	868.26	734.05	717.9	1110.53	1205.91	714.76	744.57	712.93	596.55	536.01	553.07	K12890|1|2e-17|88.6|cre:CHLREDRAFT_195849|splicing factor, arginine/serine-rich 1/9	-	-	-	gi|474268770|gb|EMS60822.1|/2.04349e-96/hypothetical protein TRIUR3_20400 [Triticum urartu]
Hvulgare_GLEAN_10025161	864.17	860.93	612.93	531.68	472.08	420.16	336.41	290.26	257.06	256.45	259.58	249.77	554.21	621.76	769.89	714.56	573.19	673.01	628.42	628.62	541.78	521.03	361.19	330.87	218.22	202.58	370.36	382.28	665.06	649.31	539.41	548	K02893|1|7e-77|285|bdi:100823942|large subunit ribosomal protein L23Ae	GO:0005840//ribosome;GO:0009536//plastid	GO:0003735//structural constituent of ribosome;GO:0000166//nucleotide binding	GO:0006412//translation	gi|110590379|pdb|2GO5|4/6.50011e-79/Chain 4, Structure Of Signal Recognition Particle Receptor (Sr) In Complex With Signal Recognition Particle (Srp) And Ribosome Nascent Chain Complex
Hvulgare_GLEAN_10036602	859.14	902.39	352.49	240.18	231.03	200.12	88.37	79.16	32.54	33.37	15.81	17.68	2316.21	2121.52	2118.99	2147.03	861.41	917.68	960	933.37	424.14	483.55	127.87	134.3	170.23	182.75	10.72	13.34	3248.68	2886.59	3670.75	3488.43	K01602|1|8e-93|338|bdi:100840557|ribulose-bisphosphate carboxylase small chain [EC:4.1.1.39]	GO:0009507//chloroplast	GO:0016984//ribulose-bisphosphate carboxylase activity;GO:0004497//monooxygenase activity	GO:0019253//reductive pentose-phosphate cycle;GO:0009853//photorespiration;GO:0055114//oxidation-reduction process	gi|326488091|dbj|BAJ89884.1|/2.31281e-99/predicted protein [Hordeum vulgare subsp. vulgare]
Hvulgare_GLEAN_10049975	855.5	386.5	350.85	2096.27	456.2	1313.38	196.93	237.11	302.49	221.98	164.92	175.77	349.87	229.82	224.52	118.34	283.69	199.08	281.19	294.25	303.09	232.6	164.81	314.8	405.25	310.41	520.26	825.18	646.27	165.94	276.65	233.34	-	-	-	-	gi|253761560|ref|XP_002489157.1|/1.36687e-44/hypothetical protein SORBIDRAFT_0016s002650 [Sorghum bicolor]
Hvulgare_GLEAN_10022379	842.92	869.74	531.28	442.33	334.31	302.65	197.09	155.81	128.73	113.62	115.36	109.37	1004.45	1001.12	889.8	806.1	590.83	680.6	615.31	627.29	434.54	451.06	198.44	199.02	153.87	154.66	279.04	269.09	1021.32	913.04	835.94	820.91	K02964|1|2e-80|296|obr:102708227|small subunit ribosomal protein S18e	GO:0015935//small ribosomal subunit;GO:0005829//cytosol	GO:0003735//structural constituent of ribosome;GO:0003723//RNA binding	GO:0042254//ribosome biogenesis;GO:0006412//translation	gi|475483173|gb|EMT03027.1|/1.1846e-80/40S ribosomal protein S18 [Aegilops tauschii]
Hvulgare_GLEAN_10016879	835.49	937.61	477.68	330.3	307.31	274.74	197.56	164.71	108.48	98.61	120.99	130.07	1476.16	1169.88	1145.6	1259.3	637.37	539.5	588.47	592.54	452.66	452.26	154.45	152.89	205.06	256.6	69.22	50.35	868.91	995.97	1092.65	1040.79	K11253|1|3e-70|262|pop:POPTR_0005s25530g|histone H3	GO:0000786//nucleosome;GO:0009536//plastid;GO:0005634//nucleus	GO:0003677//DNA binding;GO:0046982//protein heterodimerization activity	GO:0006334//nucleosome assembly;GO:0008283//cell proliferation	gi|300681467|emb|CBH32561.1|/1.25914e-69/histone H3, expressed [Triticum aestivum]
Hvulgare_GLEAN_10004640	813.13	934.17	517.83	357.52	412.12	359.33	387.46	365.77	225.97	217.9	237.4	248.11	1290.98	1075.97	1015.27	1196.11	890.71	737.54	778.14	759.2	681.87	705.51	328.19	327.85	517.97	618.21	141.08	115.41	1088.96	1187.79	1281.61	1213.39	K11275|1|2e-64|245|bdi:100833820|histone H1/5	GO:0000786//nucleosome;GO:0005634//nucleus	GO:0003677//DNA binding	GO:0006334//nucleosome assembly	gi|326495840|dbj|BAJ90542.1|/1.63537e-122/predicted protein [Hordeum vulgare subsp. vulgare]
Hvulgare_GLEAN_10017385	808.01	908.74	563.59	371.26	342.01	299.98	189.82	155.56	116.44	111.64	108.52	123.17	958.17	796.9	1017.38	1101.95	558.75	430.4	511.99	500.82	433	434.69	169	172.75	193.76	253.19	52.54	48.08	588.22	708.66	819.34	773.9	K11251|1|4e-72|269|zma:100501512|histone H2A	GO:0000786//nucleosome;GO:0005634//nucleus	GO:0046982//protein heterodimerization activity;GO:0003677//DNA binding	-	gi|326499512|dbj|BAJ86067.1|/8.64475e-87/predicted protein [Hordeum vulgare subsp. vulgare]
Hvulgare_GLEAN_10024778	806.03	836.48	647.78	530.37	363.61	312.31	188.65	136.22	207.85	193.92	116.06	113.05	549.79	503.95	766.69	758.5	514.53	554.7	425.92	453.25	343.49	368.26	188.44	188.46	132.44	128.6	385.5	369.37	482.34	473.26	501.83	520.25	K09481|1|7e-39|158|bdi:100837991|protein transport protein SEC61 subunit beta	-	-	-	gi|326527217|dbj|BAK04550.1|/8.75713e-39/predicted protein [Hordeum vulgare subsp. vulgare]
Hvulgare_GLEAN_10029745	800	789.31	551.17	468.15	394.86	338.19	259.26	228.59	219.54	215.47	232.59	217.66	988.41	994.62	874.92	815.01	536.91	654.26	495.64	519.41	447.58	453.54	309.83	299.41	199.41	189.26	301.45	282.19	927.98	875.41	721.08	757.61	K02995|1|3e-114|410|bdi:100832177|small subunit ribosomal protein S8e	GO:0022627//cytosolic small ribosomal subunit;GO:0016020//membrane	GO:0003735//structural constituent of ribosome	GO:0000462//maturation of SSU-rRNA from tricistronic rRNA transcript (SSU-rRNA, 5.8S rRNA, LSU-rRNA);GO:0042991//transcription factor import into nucleus;GO:0009165//nucleotide biosynthetic process;GO:0006414//translational elongation	gi|326488131|dbj|BAJ89904.1|/4.79321e-124/predicted protein [Hordeum vulgare subsp. vulgare]
Hvulgare_GLEAN_10038577	798.2	860.39	456.99	354.7	248.81	219.16	158.73	137.12	110.33	114.69	97.72	101.15	1044.68	879.63	964.84	967.5	621.78	675.5	532.07	554.41	386.4	435.77	196.98	196.14	169.27	175.62	230.63	205.72	988.15	956.05	923.18	898.4	-	GO:0005739//mitochondrion	-	GO:0009853//photorespiration;GO:0006511//ubiquitin-dependent protein catabolic process;GO:0080129//proteasome core complex assembly;GO:0051788//response to misfolded protein	gi|326515246|dbj|BAK03536.1|/6.92175e-36/predicted protein [Hordeum vulgare subsp. vulgare]
Hvulgare_GLEAN_10033642	793.87	875.26	648.11	451.11	449.93	409.15	299.92	239.44	227.33	221.78	189.55	200.62	814.61	849.86	909.49	919.39	654.17	563.73	525.25	502.63	460.81	455.46	297.83	293.13	229.24	258.37	368.58	348.96	704.52	848.19	785.72	757.59	K02900|1|2e-77|288|bdi:100830392|large subunit ribosomal protein L27Ae	GO:0005840//ribosome	GO:0003735//structural constituent of ribosome	GO:0006412//translation	gi|474391050|gb|EMS65341.1|/2.05068e-78/60S ribosomal protein L27a-3 [Triticum urartu]
Hvulgare_GLEAN_10008248	782.48	814.96	655.88	518.93	533.33	457.02	288.23	231.3	219.88	202.67	155.58	163.94	1006.96	1035.23	933.25	865.64	498.99	522.11	478.34	497.16	467.85	475.11	252.34	265.36	213.54	228.33	354.71	303.69	965.57	932.2	760.93	770.37	K02889|1|3e-88|323|bdi:100836076|large subunit ribosomal protein L21e	GO:0005840//ribosome;GO:0005739//mitochondrion	GO:0003735//structural constituent of ribosome	GO:0006412//translation	gi|326500174|dbj|BAJ86200.1|/2.93701e-92/predicted protein [Hordeum vulgare subsp. vulgare]
Hvulgare_GLEAN_10018992	761.58	862.27	865.91	582.13	354.74	306.86	670.36	636.26	345.74	324.19	424.89	464.4	795.27	648.79	1105.67	1277.66	547.37	406.92	619.28	605.1	476.64	469.98	400.17	406.86	658.56	776.54	268.53	282.54	268.86	407.58	551.22	534.43	K06940|1|3e-06|50.1|dosa:Os03t0363400-01|;K06627|3|1e-05|48.1|dosa:Os03t0607600-00|cyclin A	-	-	GO:0006952//defense response	gi|326499596|dbj|BAJ86109.1|/1.17731e-43/predicted protein [Hordeum vulgare subsp. vulgare]
Hvulgare_GLEAN_10014759	737.04	766.17	565.58	427.36	438.21	391.81	257.88	215.4	224.89	231.82	172.02	160.48	642.66	728.86	755.07	771.43	462.21	522.64	400.47	396.49	399.87	405.46	274.5	277.22	200.73	188.08	291.05	263.06	610.46	655.06	560.22	555.06	K02989|1|8e-98|355|bdi:100833689|small subunit ribosomal protein S5e	GO:0015935//small ribosomal subunit	GO:0003735//structural constituent of ribosome;GO:0003723//RNA binding	GO:0006412//translation	gi|475527602|gb|EMT07494.1|/1.43398e-107/40S ribosomal protein S5-1 [Aegilops tauschii]
Hvulgare_GLEAN_10007785	715.74	758.6	446.35	312.57	254.89	220.07	143.1	114.75	106.59	105.3	99.9	94.29	854.05	806.64	981.08	957.69	544.97	505.52	377.78	364.88	277.88	277.41	124.62	129.41	95.44	101.93	63.51	59.51	606.1	756.91	706.36	680.8	K11252|1|1e-64|244|bdi:100839381|histone H2B	GO:0000786//nucleosome;GO:0005634//nucleus	GO:0003677//DNA binding;GO:0046982//protein heterodimerization activity	GO:0006334//nucleosome assembly	gi|326513398|dbj|BAK06939.1|/5.65205e-70/predicted protein [Hordeum vulgare subsp. vulgare]
Hvulgare_GLEAN_10008827	708.1	741.86	800.52	633.43	738.71	647.2	579.57	625.54	434.02	441.51	356.87	350.2	834.4	830.86	717.44	737.43	708.6	803.74	828.93	810.77	588.76	568.65	494.76	479.16	418.08	434.01	540.03	531.39	672.33	688.36	786.75	813.71	K00927|1|0.0|749|bdi:100822858|phosphoglycerate kinase [EC:2.7.2.3]	GO:0005829//cytosol;GO:0009506//plasmodesma;GO:0005774//vacuolar membrane;GO:0009570//chloroplast stroma;GO:0005794//Golgi apparatus;GO:0005634//nucleus;GO:0005886//plasma membrane;GO:0048046//apoplast	GO:0004618//phosphoglycerate kinase activity;GO:0005524//ATP binding	GO:0034976//response to endoplasmic reticulum stress;GO:0016310//phosphorylation;GO:0046685//response to arsenic-containing substance;GO:0046686//response to cadmium ion;GO:0006096//glycolytic process	gi|129916|sp|P12783.1|PGKY_WHEAT/0/RecName: Full=Phosphoglycerate kinase, cytosolic [Triticum aestivum]
Hvulgare_GLEAN_10010534	707.31	714.01	308.95	272.91	207.17	185.1	142.25	106.09	113.32	115.49	124.08	116	572.26	695.63	620.13	582.9	425.96	514.12	339.93	340.67	259.77	273.36	168.2	160.76	94.74	81.64	206.72	176.63	697.51	680.43	530.46	529.27	K02993|1|2e-99|360|bdi:100822161|small subunit ribosomal protein S7e	GO:0030686//90S preribosome;GO:0032040//small-subunit processome;GO:0022627//cytosolic small ribosomal subunit	GO:0003735//structural constituent of ribosome	GO:0006364//rRNA processing;GO:0002181//cytoplasmic translation;GO:0042274//ribosomal small subunit biogenesis	gi|57471724|gb|AAW50993.1|/2.30971e-104/ribosomal protein S7 [Triticum aestivum]
Hvulgare_GLEAN_10014790	705.85	769.29	453.96	362.35	307.81	258.24	156.1	125.96	115.69	109.14	99.4	93.95	871.71	829.87	949.67	945.16	342.41	306	291.1	289.03	226.03	229.07	115.97	120.74	101.38	115.56	54.13	48.18	393.06	493.76	446.18	444.91	K11252|1|2e-61|233|dosa:Os01t0839500-00|histone H2B	GO:0000786//nucleosome;GO:0005634//nucleus	GO:0003677//DNA binding;GO:0046982//protein heterodimerization activity	GO:0006334//nucleosome assembly	gi|474012435|gb|EMS52598.1|/9.64093e-70/Histone H2B.2 [Triticum urartu]
Hvulgare_GLEAN_10038222	700.14	833.2	782.22	599.3	574.33	520.48	458.57	379.82	317.86	287.33	191.58	226.67	717.64	625.9	680.39	913.66	774.71	567.57	762.59	781.65	689.69	746.21	336.31	356.52	377.28	456.71	488.67	495.93	446.68	373.83	476.97	510.91	K00430|1|5e-08|55.8|sbi:SORBI_06g021550|peroxidase [EC:1.11.1.7];K13412|4|4e-06|49.3|bdi:100845939|calcium-dependent protein kinase [EC:2.7.11.1]	GO:0016023//cytoplasmic membrane-bounded vesicle	GO:0008289//lipid binding	GO:0006869//lipid transport	gi|326531086|dbj|BAK04894.1|/2.34897e-60/predicted protein [Hordeum vulgare subsp. vulgare]
Hvulgare_GLEAN_10003707	683.2	746.44	4811.01	4034.67	12354.4	10648.3	10727.5	11547.4	21439.3	21823.7	13162.7	13039.8	51.97	108.68	204.17	228.91	1027.77	1049.11	3437.36	3250.91	10536.8	9816.84	21788.1	21058.7	17428.3	14651.5	15437.1	14640	316.96	310.27	347.52	420.55	K13963|1|1e-156|552|bdi:100830902|serpin B	GO:0005615//extracellular space	GO:0045735//nutrient reservoir activity;GO:0004867//serine-type endopeptidase inhibitor activity	GO:0010951//negative regulation of endopeptidase activity;GO:0006952//defense response	gi|1310677|emb|CAA66232.1|/0/protein z-type serpin [Hordeum vulgare subsp. vulgare]
Hvulgare_GLEAN_10024229	678.14	741.59	622.46	418.63	445.77	350.87	397.42	308.51	149	132.77	146.35	140.8	270.98	202.02	358.53	443.25	117.33	100.67	93.44	95.56	95.21	104.99	35.39	36.46	60.62	62.91	57.67	43.46	37.5	38.23	80.23	76.54	-	-	-	-	gi|326516222|dbj|BAJ88134.1|/9.78199e-59/predicted protein [Hordeum vulgare subsp. vulgare]
Hvulgare_GLEAN_10023128	674.22	785.77	519.19	337.66	294.46	277.33	250.72	180.81	166.28	155.84	175.51	189.97	878.75	757.88	720.13	824.01	747.09	568.08	413.66	393.8	385.33	422.06	225.28	239.45	162.23	138.98	295.05	320.4	550.35	523.89	505.17	505.79	K00475|1|1e-172|605|obr:102719670|naringenin 3-dioxygenase [EC:1.14.11.9]	-	GO:0045486//naringenin 3-dioxygenase activity;GO:0031418//L-ascorbic acid binding;GO:0005506//iron ion binding;GO:0005524//ATP binding	GO:0009744//response to sucrose;GO:0010224//response to UV-B;GO:0009718//anthocyanin-containing compound biosynthetic process;GO:0055114//oxidation-reduction process	gi|120229|sp|P28038.1|FL3H_HORVU/0/RecName: Full=Naringenin,2-oxoglutarate 3-dioxygenase; AltName: Full=FHT; AltName: Full=Flavanone-3-hydroxylase; Short=F3H [Hordeum vulgare]
Hvulgare_GLEAN_10022053	665.14	677.01	452.35	376.7	292.15	254.08	247.37	205.82	137.23	138.46	156.74	155.72	651.73	648.62	586.18	569.11	522.47	584.29	535.38	538.67	413.41	417.73	224.26	214.71	204.74	215.16	269.81	264.05	744.14	679.58	636.97	670.34	K03232|1|1e-102|372|bdi:100821681|elongation factor 1-beta	GO:0005853//eukaryotic translation elongation factor 1 complex	GO:0003746//translation elongation factor activity	GO:0006414//translational elongation	gi|326500472|dbj|BAK06325.1|/3.38791e-119/predicted protein [Hordeum vulgare subsp. vulgare]
Hvulgare_GLEAN_10012763	654.07	658.57	416.42	325.75	276.89	239.32	244.07	218.51	161.39	150.13	158.5	150.53	806.35	666.89	776.98	776.19	590.82	650.07	499.45	522.66	349.8	371.83	214.89	199.33	235.01	252.48	321.96	309.83	707.12	735.28	786.21	759.14	K05759|1|2e-44|176|zma:541662|profilin	GO:0005856//cytoskeleton;GO:0009536//plastid	GO:0003779//actin binding	GO:0030036//actin cytoskeleton organization	gi|326501768|dbj|BAK02673.1|/3.94842e-47/predicted protein [Hordeum vulgare subsp. vulgare]
Hvulgare_GLEAN_10045937	652.71	661.12	209.2	184.29	64.17	61.95	15.05	11.65	13.51	12.44	2.47	4.72	544.87	557.27	838.66	787.96	780.79	922.41	386.38	411.14	264.82	322.1	94.25	97.7	36.33	30.26	14.15	7.18	623.67	876.17	825.82	876.22	K14509|1|2e-08|57.0|ppp:PHYPADRAFT_67549|ethylene receptor [EC:2.7.13.-];K14491|2|4e-08|56.2|gmx:100809583|two-component response regulator ARR-B family;K16240|3|2e-07|53.5|mis:MICPUN_59822|protein suppressor of PHYA-105 1	-	-	-	gi|326515860|dbj|BAK07176.1|/2.02611e-64/predicted protein [Hordeum vulgare subsp. vulgare]
Hvulgare_GLEAN_10047464	640.05	650.44	376.71	341.23	301.12	263.58	215.73	194.05	160.78	161.04	145.65	146.9	659.64	634.24	592.41	571.56	423.64	482.39	437.83	444.44	365.11	362.7	219.37	208.25	176.91	164.5	269.72	253.88	660.02	591.73	590.9	599.5	K03263|1|5e-82|302|bdi:100842478|translation initiation factor 5A	-	GO:0003743//translation initiation factor activity;GO:0003746//translation elongation factor activity;GO:0043022//ribosome binding	GO:0006413//translational initiation;GO:0006452//translational frameshifting;GO:0045905//positive regulation of translational termination;GO:0045901//positive regulation of translational elongation;GO:0008612//peptidyl-lysine modification to peptidyl-hypusine	gi|74048999|gb|AAZ95171.1|/4.83869e-89/eukaryotic translation initiation factor 5A1 [Triticum aestivum]
Hvulgare_GLEAN_10003448	639.7	655.26	554.21	404.61	410.17	355.59	294.63	248.35	191.81	179.82	153.89	156.74	872.92	779.18	812.41	811.91	514.75	536.06	477.75	494	444.06	449.85	254.55	249.56	286.34	341.4	403.2	389.16	744.12	756.08	758.71	732.01	K02981|1|7e-121|432|bdi:100822310|small subunit ribosomal protein S2e	GO:0015935//small ribosomal subunit	GO:0003735//structural constituent of ribosome;GO:0003723//RNA binding	GO:0006412//translation	gi|326488061|dbj|BAJ89869.1|/9.6944e-125/predicted protein [Hordeum vulgare subsp. vulgare]
Hvulgare_GLEAN_10009909	634.85	673.04	739.97	523.75	763.9	659.95	772.92	682.98	569.64	554.64	502.26	508.59	557.02	519.75	694.7	671.01	759.74	854.29	902.75	930.34	983.15	1005.85	610.29	587.72	911.21	1002.58	831.05	802.81	569.9	623.81	754.09	746.35	K08770|1|9e-125|445|zma:100280637|ubiquitin C	GO:0005773//vacuole;GO:0016023//cytoplasmic membrane-bounded vesicle;GO:0005634//nucleus	-	GO:0006623//protein targeting to vacuole;GO:0006464//cellular protein modification process;GO:0006511//ubiquitin-dependent protein catabolic process;GO:0016192//vesicle-mediated transport	gi|697128365|ref|XP_009618235.1|/1.90643e-124/PREDICTED: polyubiquitin-like isoform X1 [Nicotiana tomentosiformis]
Hvulgare_GLEAN_10047322	633.46	649.66	396.6	328.32	333.26	303.45	306.73	302.42	214.46	221.04	201.23	194.3	479.05	552.44	571.68	518.3	714.37	834.42	627.41	627.6	499.6	518.59	431.19	415.87	254	217.08	429.61	397.58	812.84	885.54	722.97	761.02	K00134|1|3e-180|630|dosa:Os02t0601300-01|glyceraldehyde 3-phosphate dehydrogenase [EC:1.2.1.12]	GO:0005737//cytoplasm	GO:0051287//NAD binding;GO:0050661//NADP binding;GO:0004365//glyceraldehyde-3-phosphate dehydrogenase (NAD+) (phosphorylating) activity	GO:0006096//glycolytic process;GO:0006006//glucose metabolic process;GO:0055114//oxidation-reduction process	gi|326496176|dbj|BAJ90709.1|/0/predicted protein [Hordeum vulgare subsp. vulgare]
Hvulgare_GLEAN_10012830	632.14	661.29	543.47	414.95	418.49	373.37	568.21	475.73	297.29	277.51	330.98	323.49	452.79	427.64	497.17	460.54	614.7	678.54	715.89	752.26	614.18	630.79	389.98	387.41	437.4	502.67	827.42	816.2	491.35	496.93	523.8	517.38	K06689|1|7e-85|311|bdi:100833541|ubiquitin-conjugating enzyme E2 D/E [EC:6.3.2.19]	GO:0005737//cytoplasm;GO:0005886//plasma membrane	GO:0004842//ubiquitin-protein transferase activity;GO:0016881//acid-amino acid ligase activity;GO:0005524//ATP binding	GO:0051788//response to misfolded protein;GO:0006635//fatty acid beta-oxidation;GO:0016558//protein import into peroxisome matrix;GO:0051510//regulation of unidimensional cell growth;GO:0043161//proteasome-mediated ubiquitin-dependent protein catabolic process;GO:0061025//membrane fusion;GO:0048193//Golgi vesicle transport;GO:0042023//DNA endoreduplication;GO:0016567//protein ubiquitination;GO:00…	gi|326516736|dbj|BAJ96360.1|/2.3403e-84/predicted protein [Hordeum vulgare subsp. vulgare]
Hvulgare_GLEAN_10011770	616.58	650.26	556.71	412.14	203.56	169.84	67.32	56.36	59.89	51.99	22.81	20.01	1724.57	1307.54	1015.01	1177.62	697.59	572.77	582.31	612.3	325.59	366.93	82.77	94.37	77.29	89.37	54.3	60.44	1104.31	909.96	976.5	974.6	-	-	-	GO:0006952//defense response	gi|258619904|gb|ACV84381.1|/5.87396e-35/defensin precursor [Triticum turgidum subsp. durum]
Hvulgare_GLEAN_10056149	613.56	725.17	1147.19	730.94	1062.54	931.59	2073.78	1963.62	1108.69	1029.21	1399.68	1496.58	429.46	324.23	523.62	540.22	687.61	526.76	792.44	814.67	875.12	873.03	825.5	877.92	1487.61	1749.46	2345.41	2384.18	242.84	316.48	487.41	475.89	K16223|1|2e-44|177|csv:101207969|protein FLOWERING LOCUS T	-	-	-	gi|475593402|gb|EMT22371.1|/7.08403e-94/hypothetical protein F775_09897 [Aegilops tauschii]
Hvulgare_GLEAN_10004804	611.22	724.47	413.17	283.88	206	181.16	149.45	118.79	87.31	88.23	87.09	94.61	772.06	699.55	745.91	783.21	322.75	228.17	269.7	270.3	216.97	229.43	94.3	95.83	136.51	157.51	52.57	41.41	393.91	485.65	505.61	474.24	K11251|1|9e-65|245|bdi:100820904|histone H2A	GO:0000786//nucleosome;GO:0005634//nucleus	GO:0046982//protein heterodimerization activity;GO:0003677//DNA binding	-	gi|121974|sp|P02276.1|H2A2_WHEAT/2.13274e-70/RecName: Full=Histone H2A.2.1 [Triticum aestivum]
Hvulgare_GLEAN_10014174	608.16	626.56	558.9	405.31	551.56	479.44	588.42	496.91	341.77	324.2	284.43	267.57	972.03	737.14	772.38	719.59	647.16	733.64	583.68	599.23	586.86	608.72	264.63	257.27	631.65	665	395.58	365.55	786.45	738.56	894.25	848.17	K08770|1|4e-168|590|eus:EUTSA_v10028730mg|ubiquitin C	GO:0016023//cytoplasmic membrane-bounded vesicle;GO:0005634//nucleus	-	GO:0006511//ubiquitin-dependent protein catabolic process	gi|720020394|ref|XP_010262389.1|/3.63283e-167/PREDICTED: polyubiquitin [Nelumbo nucifera]
Hvulgare_GLEAN_10035121	602.27	739.88	462.23	288.91	274.1	252.69	228.25	177.27	131.19	121.67	118.39	132.1	861.38	734.27	881.21	1033.58	648.5	522.17	447.77	447.13	403	448.89	237.47	247.42	252.74	320.44	329.68	325.07	686.53	875.72	920.83	852.25	K02960|1|2e-78|290|bdi:100835886|small subunit ribosomal protein S16e	GO:0005840//ribosome	GO:0003735//structural constituent of ribosome	GO:0006412//translation	gi|473993903|gb|EMS51991.1|/7.76267e-80/40S ribosomal protein S16 [Triticum urartu]
Hvulgare_GLEAN_10022189	598.9	683.71	417.92	297.2	210.56	184.64	105.58	84.94	59.99	66.63	57.63	53.24	894.14	776.78	777.61	796.32	433.75	353	326.96	313.57	259.83	265.53	87.98	98.68	97.99	121.73	36.46	30.16	629.56	748.91	831.8	802.47	K11254|1|3e-53|206|pop:POPTR_0008s04720g|histone H4	GO:0000786//nucleosome;GO:0005634//nucleus	GO:0003677//DNA binding;GO:0046982//protein heterodimerization activity	GO:0006334//nucleosome assembly	gi|721697114|ref|XP_003580388.2|/3.1366e-52/PREDICTED: uncharacterized protein LOC100841093 [Brachypodium distachyon]
Hvulgare_GLEAN_10033094	597.01	649.96	552.05	396.37	446.52	378.86	241.14	222.69	158.4	158.92	129.56	130.49	863.25	677.56	790.74	780.84	623.73	637.04	669.98	676.94	616.1	633.65	288.99	279.38	328.18	368.47	377.42	349.36	761.67	772.86	939.06	885.02	K14753|1|0.0|657|bdi:100844071|guanine nucleotide-binding protein subunit beta-2-like 1 protein	GO:0005737//cytoplasm;GO:0005886//plasma membrane	GO:0004871//signal transducer activity;GO:0005515//protein binding	GO:0050832//defense response to fungus;GO:0007165//signal transduction;GO:0060267//positive regulation of respiratory burst	gi|326491885|dbj|BAJ98167.1|/0/predicted protein [Hordeum vulgare subsp. vulgare]
Hvulgare_GLEAN_10011304	590.38	631.81	317.84	266.95	173.87	162.75	120.14	89.45	70.59	68.23	70.62	65.71	752.37	683.92	610.51	580.61	363.43	400.43	344.75	366.83	274.74	292.65	123.2	124.29	101.4	107.56	252	223.9	743.13	740.2	631.3	618.94	K02924|1|1e-24|110|bdi:100840840|large subunit ribosomal protein L39e	GO:0005840//ribosome;GO:0005739//mitochondrion	GO:0003735//structural constituent of ribosome	GO:0006412//translation	gi|582044913|pdb|3J61|LL/3.6223e-24/Chain l, Localization Of The Large Subunit Ribosomal Proteins Into A 5.5 A Cryo-em Map Of Triticum Aestivum Translating 80s Ribosome
Hvulgare_GLEAN_10028888	588.27	590.41	917.42	759.32	984.28	840.29	519.44	561.82	657.88	643.43	442.49	424.75	397.78	452.15	516.53	527.15	526.7	644.97	770.72	736.41	643.61	598.62	520.21	494.54	346.96	285.92	491.5	478.97	393.71	374.32	434.59	486.25	K00025|1|8e-171|599|zma:542598|malate dehydrogenase [EC:1.1.1.37]	GO:0005737//cytoplasm	GO:0030060//L-malate dehydrogenase activity	GO:0044262//cellular carbohydrate metabolic process;GO:0006108//malate metabolic process;GO:0006099//tricarboxylic acid cycle	gi|326490940|dbj|BAJ90137.1|/2.28028e-179/predicted protein [Hordeum vulgare subsp. vulgare]
Hvulgare_GLEAN_10057565	586.38	618.59	390.24	290.8	249.38	219.2	160.91	147.72	92.67	89.84	98.3	98.9	752.46	720.57	655.88	681.18	469.4	506.4	447.61	447	391.46	388.44	191.97	189	189.65	212.14	220.07	199.54	689.12	677.52	695.04	693.32	K02889|1|7e-92|335|bdi:100836076|large subunit ribosomal protein L21e	GO:0005840//ribosome;GO:0005739//mitochondrion	GO:0003735//structural constituent of ribosome	GO:0006412//translation	gi|475624404|gb|EMT32592.1|/3.83585e-92/60S ribosomal protein L21-2 [Aegilops tauschii]
Hvulgare_GLEAN_10055279	586.12	597.5	332.91	267.03	253.85	227.95	206.88	176.54	165.79	156.9	152.81	149.05	592.45	649.06	681.29	685.9	534.59	579.87	435.9	428.5	350.96	370.83	219.03	206.8	171.45	150.41	209.75	188.56	697.2	700.02	679.71	685.31	K13379|1|0.0|745|bdi:100838265|reversibly glycosylated polypeptide / UDP-arabinopyranose mutase [EC:2.4.1.- 5.4.99.30]	GO:0005829//cytosol;GO:0005618//cell wall;GO:0009506//plasmodesma;GO:0005576//extracellular region;GO:0016020//membrane;GO:0005794//Golgi apparatus	GO:0052691//UDP-arabinopyranose mutase activity;GO:0005515//protein binding;GO:0016757//transferase activity, transferring glycosyl groups	GO:0033356//UDP-L-arabinose metabolic process;GO:0030244//cellulose biosynthetic process;GO:0071555//cell wall organization	gi|475618083|gb|EMT30339.1|/0/Alpha-1,4-glucan-protein synthase (UDP-forming) [Aegilops tauschii]
Hvulgare_GLEAN_10017745	578.4	667.09	607.29	408.48	386.5	322.33	163.61	162.67	120.68	108.28	105.81	105.38	556.94	459.96	620.5	628.26	399.39	309.02	453.71	433.81	407.47	404.89	142.29	134.18	211.79	242.61	53.09	48.89	330.22	416.53	464.51	443.75	K11251|1|2e-66|250|zma:100501984|histone H2A	GO:0000786//nucleosome;GO:0005634//nucleus	GO:0046982//protein heterodimerization activity;GO:0003677//DNA binding	-	gi|121974|sp|P02276.1|H2A2_WHEAT/5.74235e-74/RecName: Full=Histone H2A.2.1 [Triticum aestivum]
Hvulgare_GLEAN_10003059	577.29	648.14	412.88	316.74	298.71	239.53	103.64	84.84	66.12	66.49	53.54	57.99	938.6	796.91	781.47	803.85	303.01	289.17	291	295.62	240.64	232.55	97.37	92.49	91.63	100.57	36.97	31	506.41	554.3	504.81	496.57	K11252|1|8e-62|234|sbi:SORBI_01g039260|histone H2B	GO:0000786//nucleosome;GO:0005634//nucleus	GO:0046982//protein heterodimerization activity;GO:0003677//DNA binding	-	gi|326497953|dbj|BAJ94839.1|/1.93584e-70/predicted protein [Hordeum vulgare subsp. vulgare]
Hvulgare_GLEAN_10049977	574.63	636.56	186.61	132.67	81.83	66.55	95.83	89.14	40.63	37.8	54.89	58.45	3149.83	2048.81	1684.21	1764.39	1045.76	929.98	267.44	289.15	106	128.36	60.09	52.73	88.14	112.91	50.45	38.76	1784.13	1286.83	1225.28	1178.94	-	GO:0016023//cytoplasmic membrane-bounded vesicle	-	-	gi|520943|emb|CAA56552.1|/3.46994e-19/structural protein [Hordeum vulgare subsp. vulgare]
Hvulgare_GLEAN_10031321	570.59	706.79	3224.76	1926.91	2862.4	2574.49	2488.25	2050.81	2701.06	2532.98	1214.46	1330.1	54.53	46.87	196.59	214.98	1052.97	806.07	2228.13	2205.97	2407.58	2586.51	2001.41	2024.44	3396.55	4166.39	4089.68	3986.91	224.65	254.35	573.11	577.9	K00430|1|2e-144|511|bdi:100842458|peroxidase [EC:1.11.1.7]	GO:0009506//plasmodesma;GO:0009505//plant-type cell wall;GO:0005576//extracellular region;GO:0005773//vacuole;GO:0016020//membrane	GO:0046872//metal ion binding;GO:0004601//peroxidase activity;GO:0020037//heme binding	GO:0042744//hydrogen peroxide catabolic process;GO:0055114//oxidation-reduction process;GO:0010075//regulation of meristem growth;GO:0048653//anther development	gi|167081|gb|AAA32973.1|/0/peroxidase BP 1 [Hordeum vulgare]
Hvulgare_GLEAN_10024770	570.59	586.23	342.64	283.86	290.69	254.96	219.88	169.46	145.67	142.06	133.1	126.15	372.86	367	501.62	441.98	392.03	446.85	342.05	344.98	288.42	310.84	176.03	173.78	177.5	190.17	283.46	251.47	323.93	308.86	318.85	333.17	-	-	-	-	gi|326533898|dbj|BAJ93722.1|/2.94922e-39/predicted protein [Hordeum vulgare subsp. vulgare]
Hvulgare_GLEAN_10018290	566.54	643.32	2682.28	2041.24	3603.04	3146.44	3277.96	2811.4	5562.21	5285.56	3669.13	3616.17	13.07	14.3	104.49	100.14	335.9	408.81	1299.07	1338.53	2821.82	2893.78	3870.23	3886.46	3060.35	2773.15	10348.8	9003.72	51.65	37.38	108.69	106.42	-	-	GO:0004867//serine-type endopeptidase inhibitor activity	GO:0010951//negative regulation of endopeptidase activity;GO:0009611//response to wounding	gi|124125|sp|P16062.1|ICIA_HORVU/1.96829e-38/RecName: Full=Subtilisin-chymotrypsin inhibitor CI-1A [Hordeum vulgare]
Hvulgare_GLEAN_10028949	564.7	586.82	401.48	323.73	249.83	217.76	167.87	125	111.84	107.69	94.13	89.67	620.15	574.1	573.91	512.59	353.14	367.18	359.15	381.61	287.2	306.68	152.52	156.71	124.19	137.79	239.54	236.66	564.17	533.98	470.37	456.87	K02976|1|1e-77|287|bdi:100834999|small subunit ribosomal protein S26e	GO:0005840//ribosome	GO:0003735//structural constituent of ribosome	GO:0006412//translation	gi|326508032|dbj|BAJ86759.1|/1.17824e-83/predicted protein [Hordeum vulgare subsp. vulgare]
Hvulgare_GLEAN_10047550	560.97	593.03	486.27	401.12	404.16	367.78	291.36	256.28	261.68	254.35	199.11	189.12	405.65	411.69	436.77	400.96	431.04	492.93	431.58	449.52	368.3	390.32	240.81	239.59	168.8	158.42	257.15	245.13	472.84	448.22	412.76	428.53	K00134|1|0.0|662|bdi:100843479|glyceraldehyde 3-phosphate dehydrogenase [EC:1.2.1.12]	GO:0005737//cytoplasm	GO:0051287//NAD binding;GO:0050661//NADP binding;GO:0004365//glyceraldehyde-3-phosphate dehydrogenase (NAD+) (phosphorylating) activity	GO:0006096//glycolytic process;GO:0006006//glucose metabolic process;GO:0055114//oxidation-reduction process	gi|120680|sp|P26517.1|G3PC1_HORVU/0/RecName: Full=Glyceraldehyde-3-phosphate dehydrogenase 1, cytosolic [Hordeum vulgare]
Hvulgare_GLEAN_10040705	555.45	669.97	619.02	381.51	547.02	477.61	403.04	330.14	247.36	239.47	204.19	229.6	823.9	748.71	919.96	953.17	747.19	679.31	600.43	579.14	577.14	577.87	383.25	376.92	354.4	420.76	437.95	376.18	698.11	920.97	1008.74	951.99	K02870|1|1e-85|314|bdi:100839822|large subunit ribosomal protein L12e	GO:0005840//ribosome	GO:0003735//structural constituent of ribosome	GO:0006412//translation	gi|474247447|gb|EMS60074.1|/3.79789e-87/60S ribosomal protein L12 [Triticum urartu]
Hvulgare_GLEAN_10022733	554.78	591.03	538.94	374.05	362.49	313.65	270.7	211.24	174.24	157.08	130.01	139.22	859.88	727.73	717.35	727.78	437.06	436.57	459.6	459.66	379.48	402.06	191.55	199.82	210.79	232.69	331.9	301.6	804.52	776	769.06	734.83	K02891|1|5e-64|241|bdi:100833661|large subunit ribosomal protein L22e	GO:0005840//ribosome	GO:0003735//structural constituent of ribosome	GO:0006412//translation	gi|326527111|dbj|BAK04497.1|/7.56865e-67/predicted protein [Hordeum vulgare subsp. vulgare]
Hvulgare_GLEAN_10002818	553.31	551.49	292.13	228.78	164.72	150.76	124.89	115.83	85.96	91.69	94.59	82.36	727.68	702.64	601.99	614.93	353.26	392.5	249.68	257.06	203.72	204.13	111.34	105.72	90.89	90.95	152.93	150.21	611.89	600.97	515.72	512.61	K11253|1|3e-71|266|crb:CARUB_v10005990mg|histone H3	GO:0005840//ribosome;GO:0000786//nucleosome;GO:0005634//nucleus	GO:0003735//structural constituent of ribosome;GO:0003677//DNA binding;GO:0046982//protein heterodimerization activity	GO:0006007//glucose catabolic process;GO:0006412//translation;GO:0006605//protein targeting;GO:0006334//nucleosome assembly	gi|296083584|emb|CBI23573.3|/2.53709e-70/unnamed protein product [Vitis vinifera]
Hvulgare_GLEAN_10059337	553.17	539.68	483.52	370.64	341.83	308.25	268.54	227.36	208.17	215.18	210.48	207.48	544.48	588.26	572.44	569.52	384.08	421.67	392.6	387.59	347.33	344.96	220.54	210.34	177.71	178.49	252.87	248.14	476.37	477.89	470.45	458.73	K02985|1|8e-125|445|bdi:100829722|small subunit ribosomal protein S3e	GO:0015935//small ribosomal subunit	GO:0003735//structural constituent of ribosome;GO:0003723//RNA binding	GO:0006412//translation	gi|326493582|dbj|BAJ85252.1|/1.69732e-124/predicted protein [Hordeum vulgare subsp. vulgare]
Hvulgare_GLEAN_10054916	540.31	595.13	279.93	227.62	178.69	143.47	125.58	97	80.47	63	87.14	82.95	851.8	730.17	688.86	737.74	325.13	304.93	303.33	328.75	216.54	220.87	84.6	82.88	104.3	123.14	51.21	39.18	635.07	655.84	679.7	665.01	K11252|1|1e-63|240|zma:100274083|histone H2B	GO:0000786//nucleosome;GO:0005634//nucleus	GO:0046982//protein heterodimerization activity;GO:0003677//DNA binding	-	gi|326526537|dbj|BAJ97285.1|/8.65934e-71/predicted protein [Hordeum vulgare subsp. vulgare]
Hvulgare_GLEAN_10023380	530.98	549.44	442.76	392.07	425.1	376.47	303.77	280.2	331.04	338.75	255.42	245.74	239.47	343.96	354.17	341.47	376.09	445.22	443.49	436.16	420.08	403.63	364.87	350.78	203	169.67	387.27	359.19	300.66	295.49	271.79	286.95	K14454|1|0.0|845|dosa:Os01t0760600-01|aspartate aminotransferase, cytoplasmic [EC:2.6.1.1]	GO:0005737//cytoplasm	GO:0030170//pyridoxal phosphate binding;GO:0004069//L-aspartate:2-oxoglutarate aminotransferase activity;GO:0080130//L-phenylalanine:2-oxoglutarate aminotransferase activity	GO:0006536//glutamate metabolic process;GO:0009058//biosynthetic process;GO:0006103//2-oxoglutarate metabolic process;GO:0006522//alanine metabolic process;GO:0006531//aspartate metabolic process;GO:0006099//tricarboxylic acid cycle	gi|669029935|emb|CDM84293.1|/0/unnamed protein product [Triticum aestivum]
Hvulgare_GLEAN_10005165	527.32	613.71	460.56	311.91	268.32	233.81	161.68	123.62	110.41	92.87	86.63	95.95	719.05	631.81	740.1	884.27	352.33	254.36	352.39	341.25	282.31	294.86	110.85	118.91	150.17	193.83	41.94	34.82	372.58	454.8	543.76	518.82	K11251|1|1e-70|264|zma:100501869|histone H2A	GO:0000786//nucleosome;GO:0005634//nucleus	GO:0046982//protein heterodimerization activity;GO:0003677//DNA binding	-	gi|326499005|dbj|BAK05993.1|/1.159e-81/predicted protein [Hordeum vulgare subsp. vulgare]
Hvulgare_GLEAN_10034001	525.6	677.93	201.18	122.06	68.4	57.67	76.85	68.24	26.64	24.22	24.83	23.75	427.99	324.5	688.31	872.29	854.33	531.47	520.18	497.04	198.12	235.35	54.47	55.19	73.02	88.02	38.01	30.29	264.53	328.13	639.73	613.76	-	GO:0016023//cytoplasmic membrane-bounded vesicle	-	-	gi|669030919|emb|CDM85625.1|/1.19467e-43/unnamed protein product [Triticum aestivum]
Hvulgare_GLEAN_10036812	518.62	563.99	647.59	449.02	527.21	492.73	543.36	489.78	431.2	398.2	357	375.29	353.85	284.83	383.6	345.64	385.26	354.1	418.74	433.51	441.82	459.58	373.76	376.83	558.82	598.69	743.05	692.48	240.34	256.7	330.91	315.58	-	-	-	-	gi|326513194|dbj|BAK06837.1|/1.84094e-73/predicted protein [Hordeum vulgare subsp. vulgare]
Hvulgare_GLEAN_10028789	517.8	577.78	487.69	368.43	374.06	336.05	454.21	393.26	394.45	383.07	454.8	516.85	609.55	596.38	608.23	650.53	389.59	337.12	356.09	350.58	342.56	355.66	253.2	251.54	240.98	251.84	184.65	184.69	465.31	506.02	462.15	454.28	K11275|1|3e-57|219|bdi:100834570|histone H1/5	GO:0000786//nucleosome;GO:0005634//nucleus	GO:0003677//DNA binding	GO:0006334//nucleosome assembly	gi|474396419|gb|EMS65731.1|/1.76254e-63/Histone H1 [Triticum urartu]
Hvulgare_GLEAN_10021280	516.51	562.3	921.49	609.75	897.74	772.65	1083.55	984.9	691.72	677.07	641.98	647.43	247.77	200.88	337.44	323.99	400.09	357.49	549.65	571.48	628.69	647.57	514.53	545.68	944.04	1050.11	1376.03	1327.3	163.85	189.27	306.41	289.32	K17991|1|1e-103|375|obr:102703116|peroxygenase [EC:1.11.2.3]	GO:0005811//lipid particle;GO:0016023//cytoplasmic membrane-bounded vesicle;GO:0031090//organelle membrane;GO:0005783//endoplasmic reticulum	GO:0046872//metal ion binding;GO:1990137//plant seed peroxidase activity	GO:0055114//oxidation-reduction process	gi|34538477|gb|AAQ74239.1|/1.61984e-142/caleosin 2 [Hordeum vulgare]
Hvulgare_GLEAN_10010533	516.08	577.12	162.98	120.17	93.49	81.74	125.16	116.12	53.08	43.04	57.52	63.65	3668.8	2698.44	1957.65	1979.83	719.3	613.21	437.7	440.56	209.97	235.42	73.73	84.03	108.55	144.22	30.27	27.79	2082.12	1685.32	1436.83	1413.36	K00430|1|4e-06|49.3|obr:102718644|peroxidase [EC:1.11.1.7]	GO:0016023//cytoplasmic membrane-bounded vesicle	GO:0008289//lipid binding	GO:0006869//lipid transport	gi|6492243|gb|AAF14232.1|AF109195_1/6.40202e-58/lipid transfer protein [Hordeum vulgare]
Hvulgare_GLEAN_10019782	510.86	609.22	192.26	114.46	26.17	19.1	2.09	3.44	1.13	0.69	2.11	1.14	2395.79	1489.33	1486.89	1770.28	625.38	437.87	171.77	174.37	59.88	73.8	14.27	14.13	5.99	5.96	1.1	1.6	977.27	888.54	1087.67	958.82	-	-	-	GO:0006810//transport	gi|3372342|gb|AAC28263.1|/1.41291e-44/7 kDa lipid transfer protein [Hordeum vulgare subsp. vulgare]
Hvulgare_GLEAN_10004661	501.62	567.36	307.97	216.61	198.99	183.86	154.84	127.52	87.62	74.84	78.62	84.94	1120.44	886.75	844.14	974.38	344.38	264.05	333.12	332.32	263.09	279.1	94.99	89.04	144.23	172.74	50.83	40.67	487.27	585.47	674.5	649.44	K11253|1|1e-70|263|pop:POPTR_0005s25530g|histone H3	GO:0000786//nucleosome;GO:0009536//plastid;GO:0005634//nucleus	GO:0003677//DNA binding;GO:0046982//protein heterodimerization activity	GO:0006334//nucleosome assembly;GO:0008283//cell proliferation	gi|351722020|ref|NP_001238509.1|/1.25914e-69/uncharacterized protein LOC100306416 [Glycine max]
Hvulgare_GLEAN_10000578	500.88	523.51	319.59	258.8	222.04	193.54	151.16	118.09	116.85	102.84	95.64	93.38	690.24	615.6	603.29	542.74	344.44	372.13	312.86	332.37	300.64	315.87	180.93	172.05	143.78	142.82	271.88	264.61	602.35	605.52	535.63	510.64	K02873|1|1e-111|401|bdi:100830340|large subunit ribosomal protein L13e	GO:0005840//ribosome	GO:0003735//structural constituent of ribosome	GO:0006412//translation	gi|475543027|gb|EMT10064.1|/1.5793e-115/60S ribosomal protein L13-1 [Aegilops tauschii]
Hvulgare_GLEAN_10028929	497.24	555.67	262.09	184.08	181.48	158.88	92.25	73.7	62.32	63.29	54.41	59.97	649.04	604.22	696.33	757.88	558.07	491.24	444.6	423.25	345.44	352.83	146.74	145.99	128.69	139.86	58.18	53.11	601.68	729.62	705.42	704.9	K11252|1|4e-63|239|zma:100274083|histone H2B	GO:0000786//nucleosome;GO:0005634//nucleus	GO:0046982//protein heterodimerization activity;GO:0003677//DNA binding	-	gi|326502084|dbj|BAK06534.1|/1.13094e-70/predicted protein [Hordeum vulgare subsp. vulgare]
Hvulgare_GLEAN_10024743	496.47	576.12	398.64	302.06	167.56	147.91	106.35	81.69	84.71	80.32	41.03	43.41	475.67	420.18	611.92	707	434.3	302.24	367.34	347.27	264.54	258.52	120.38	118.61	105	127.09	226.09	220.01	239.97	225.64	259.41	262.34	K05391|1|2e-06|50.4|sly:101246872|cyclic nucleotide gated channel, other eukaryote	-	GO:0008289//lipid binding	GO:0006869//lipid transport	gi|6225765|sp|Q43875.1|NLT42_HORVU/1.892e-57/RecName: Full=Non-specific lipid-transfer protein 4.2; Short=LTP 4.2; AltName: Full=Low-temperature-responsive protein 4.9; Flags: Precursor [Hordeum vulgare]
Hvulgare_GLEAN_10024980	492.36	578.52	389.45	257.31	159.41	149.22	70.12	57.22	43.19	38.05	31.35	34.14	769.59	624.47	678.51	675.43	292.44	270.41	234.58	243.96	183.07	207.84	60.41	59.29	70.24	79.32	27.5	25.38	400.54	465.12	459.67	464.81	K11254|1|3e-53|206|pop:POPTR_0008s04720g|histone H4	GO:0000786//nucleosome;GO:0005634//nucleus	GO:0003677//DNA binding;GO:0046982//protein heterodimerization activity	GO:0006334//nucleosome assembly	gi|721697114|ref|XP_003580388.2|/3.1366e-52/PREDICTED: uncharacterized protein LOC100841093 [Brachypodium distachyon]
Hvulgare_GLEAN_10006109	491.26	496.16	628.08	497.23	753.15	629.28	860.17	923.87	634.07	620.92	732.76	728.49	490.56	412.98	396.18	436.87	333.74	357	472.37	466.9	422.95	423.24	357.42	346.31	486.2	508.4	555.57	513.94	270.28	255.95	369.92	376.98	K09286|1|5e-28|122|bdi:100825554|EREBP-like factor	-	-	-	gi|326517521|dbj|BAK03679.1|/8.65886e-47/predicted protein [Hordeum vulgare subsp. vulgare]
Hvulgare_GLEAN_10029143	490.15	506.25	534.03	421.19	428.88	371.85	388.4	412.61	229.6	226.48	210.22	229.73	242.56	237.79	320.45	355.41	95.84	86.03	181.81	178.22	125.89	117.08	154.85	149.2	135.92	141.44	201.81	226.71	57.95	76.77	79.6	80.3	K13171|1|3e-06|50.4|ath:AT2G29210|serine/arginine repetitive matrix protein 1	GO:0005773//vacuole	GO:0016787//hydrolase activity	GO:0008152//metabolic process;GO:0006950//response to stress;GO:0002238//response to molecule of fungal origin	gi|283970970|gb|ADB54811.1|/1.97362e-74/universal stress protein 1561 [Hordeum vulgare subsp. vulgare]
Hvulgare_GLEAN_10013303	488.22	490.5	286.46	250.87	221.86	190.5	192.97	144.65	144.51	138.9	160.28	151.83	416.82	494.51	468.28	447.32	337.48	427.83	336.23	339.52	298.35	296.71	200.97	201.67	124.76	106.07	268.66	274.47	466.64	454.51	356.44	361.94	K02882|1|1e-100|364|bdi:100846400|large subunit ribosomal protein L18Ae	GO:0005840//ribosome	GO:0003735//structural constituent of ribosome	GO:0006412//translation	gi|474073085|gb|EMS54441.1|/8.76906e-102/60S ribosomal protein L18a [Triticum urartu]
Hvulgare_GLEAN_10050310	485.42	491.67	354.9	290.22	270.07	248.26	192.71	167.24	135.74	122.09	123.47	129.31	643.98	607.39	555.28	530.4	322.42	356.06	321.36	335.29	294.13	293.02	166.75	163.9	146.12	163.51	210.16	201.8	584.69	549.49	495.42	472.24	K02934|1|2e-117|421|bdi:100823288|large subunit ribosomal protein L6e	GO:0005840//ribosome	GO:0003735//structural constituent of ribosome	GO:0006412//translation	gi|326513948|dbj|BAJ92124.1|/8.14957e-121/predicted protein [Hordeum vulgare subsp. vulgare]
Hvulgare_GLEAN_10027174	481.36	469.88	477.54	401.71	393.61	346.81	281.91	243.77	228.92	217.96	191.78	183.24	457.83	502.61	487.16	407.39	426.24	546.41	540.09	541.88	483.95	475.75	312.61	293.79	222.88	230.12	331.18	329.9	532.75	519.44	521.03	526.79	K02866|1|9e-73|271|bdi:100824907|large subunit ribosomal protein L10e	GO:0005840//ribosome	GO:0003735//structural constituent of ribosome	GO:0006412//translation	gi|326515780|dbj|BAK07136.1|/8.8153e-76/predicted protein [Hordeum vulgare subsp. vulgare]
Hvulgare_GLEAN_10032953	478.71	486.95	335.31	260.76	126.24	112.54	23.72	19.52	26.77	27.52	16.3	17.59	430.94	480.13	412.74	451.76	417.44	434.94	278.22	291.41	200.46	188.24	85.13	82.9	45.6	42.71	21.92	23.61	336.15	291.76	247.11	257.79	K13081|1|8e-149|526|bdi:100839668|leucoanthocyanidin reductase [EC:1.17.1.3]	-	GO:0033788	GO:0055114//oxidation-reduction process	gi|76559866|tpe|CAI56320.1|/1.62324e-176/TPA: leucoanthocyanidin reductase [Hordeum vulgare subsp. vulgare]
Hvulgare_GLEAN_10003005	476.51	510.36	379.26	283.58	195.75	164.12	122.24	129.32	76.04	77.13	59.58	56.67	639.78	480.77	566.9	562.48	571.87	573.98	522.4	533.53	337.23	343.81	169.8	171.69	222.37	244.43	301.99	288.71	563.27	614.32	716.74	725.97	K06630|1|6e-138|489|bdi:100824144|14-3-3 protein epsilon	GO:0005737//cytoplasm;GO:0019005//SCF ubiquitin ligase complex;GO:0005634//nucleus	GO:0016818//hydrolase activity, acting on acid anhydrides, in phosphorus-containing anhydrides;GO:0019904//protein domain specific binding;GO:0005524//ATP binding	GO:0009740//gibberellic acid mediated signaling pathway;GO:0006355//regulation of transcription, DNA-templated;GO:0010265//SCF complex assembly;GO:0016567//protein ubiquitination;GO:0031146//SCF-dependent proteasomal ubiquitin-dependent protein catabolic process	gi|2266662|emb|CAA74592.1|/2.82154e-143/14-3-3 protein [Hordeum vulgare]
Hvulgare_GLEAN_10036336	475.75	493.98	395.14	327.5	262.23	234.48	174.38	162.42	139.8	138.7	124.59	124.95	505.91	563.31	511.9	510.44	366.7	402.81	384.4	380.11	323.61	327.09	226.95	216.91	139.13	126.48	222.25	219.99	517.13	470.38	370.6	403.78	K02932|1|3e-161|567|bdi:100839369|large subunit ribosomal protein L5e	GO:0005840//ribosome	GO:0008097//5S rRNA binding;GO:0003735//structural constituent of ribosome	GO:0006412//translation	gi|475595515|gb|EMT23062.1|/6.11419e-162/60S ribosomal protein L5-2 [Aegilops tauschii]
Hvulgare_GLEAN_10059550	475.15	459.38	381.63	318.36	275.93	239.58	208.87	176.92	133.17	136.31	137.27	129.28	862.53	730.17	630.15	620.14	371.45	425.11	402.95	432.78	338.29	352.54	197.02	191.44	179.84	182.63	244.14	224.36	747.14	695.61	691.79	683.67	K02997|1|1e-105|381|bdi:100832267|small subunit ribosomal protein S9e	GO:0015935//small ribosomal subunit	GO:0003735//structural constituent of ribosome;GO:0019843//rRNA binding	GO:0006412//translation	gi|473948582|gb|EMS50632.1|/7.99988e-108/40S ribosomal protein S9-2 [Triticum urartu]
Hvulgare_GLEAN_10005956	474.58	476.3	482.79	387.54	445.42	383.85	371.35	364.59	243.88	245.62	296.42	281.92	496.18	514.68	470.99	478.12	623.57	822.95	795.88	799.07	725.18	673.01	490.89	448.48	439.14	417.14	431.46	415.62	481.17	506.92	608.68	605.66	K03257|1|0.0|819|bdi:100844546|translation initiation factor 4A	GO:0005737//cytoplasm	GO:0003743//translation initiation factor activity;GO:0008026//ATP-dependent helicase activity;GO:0005524//ATP binding	GO:0006413//translational initiation;GO:0006200//ATP catabolic process	gi|475553745|gb|EMT12089.1|/0/Eukaryotic initiation factor 4A [Aegilops tauschii]
Hvulgare_GLEAN_10002777	474.42	569.66	1455.29	970.89	1902.21	1692.65	4741.26	3936.38	2515.65	2272.21	3587.04	3809.61	118.65	90.05	352.55	378.66	534.68	389.57	1298.31	1360.75	2035.96	2311.95	3279.26	3459.26	6449.2	7109.47	878.64	843.45	95.94	143.31	330.32	339.72	-	GO:0005576//extracellular region;GO:0005618//cell wall	GO:0008289//lipid binding	GO:0006869//lipid transport;GO:0071555//cell wall organization	gi|326525092|dbj|BAK07816.1|/1.20679e-40/predicted protein [Hordeum vulgare subsp. vulgare]
Hvulgare_GLEAN_10007582	469.25	513.37	294.31	208.11	176.55	153.71	151.47	126.01	71.82	64.49	72.95	76.47	738.71	627.03	702.52	734.68	491.96	474.34	395.18	385.09	278.8	296.33	145.89	145.88	145.98	171.18	120.46	113.07	633.37	657.28	673.39	653.14	K17080|1|2e-147|521|bdi:100825059|prohibitin 1	GO:0016023//cytoplasmic membrane-bounded vesicle;GO:0016020//membrane	-	-	gi|326489278|dbj|BAK01622.1|/5.89979e-153/predicted protein [Hordeum vulgare subsp. vulgare]
Hvulgare_GLEAN_10022574	467.56	578.15	372.55	263.44	189.48	176.7	114.34	94.13	79.86	73.02	59.65	80.02	568.57	466.29	619.46	663.34	305.27	219.55	301.56	288.96	239.34	233.42	95.08	96.31	116.46	134.83	38.71	39.7	320.84	437.4	522.78	503.47	K11253|1|1e-70|263|pop:POPTR_0005s25530g|histone H3	GO:0000786//nucleosome;GO:0009536//plastid;GO:0005634//nucleus	GO:0003677//DNA binding;GO:0046982//protein heterodimerization activity	GO:0006334//nucleosome assembly;GO:0008283//cell proliferation	gi|351722020|ref|NP_001238509.1|/1.25914e-69/uncharacterized protein LOC100306416 [Glycine max]
Hvulgare_GLEAN_10033988	466.86	492.07	213.68	159.52	133.55	119.45	95.59	83.42	64.59	61.81	54.56	50.71	750.13	618.7	604.77	532.94	317.25	345.98	218.5	229.95	138.76	153.18	79.03	81.18	78.52	80.82	105.33	87.54	526.67	523.94	614	520	K07936|1|1e-128|457|zma:100193260|GTP-binding nuclear protein Ran	GO:0005794//Golgi apparatus;GO:0009506//plasmodesma;GO:0005634//nucleus	GO:0005525//GTP binding;GO:0003924//GTPase activity	GO:0006406//mRNA export from nucleus;GO:0006184//GTP catabolic process;GO:0007264//small GTPase mediated signal transduction;GO:0006606//protein import into nucleus	gi|16903082|gb|AAL30396.1|AF433653_1/1.67277e-129/small Ras-related GTP-binding protein [Triticum aestivum]
Hvulgare_GLEAN_10024234	461.31	492.92	332.62	248.22	202.35	175.45	112.92	121.49	70.4	70.16	75.24	70.4	582.01	488.67	546.49	526.75	364.92	380.16	372.15	386.93	296.28	298.57	137.48	137.04	150.98	175.57	176.31	167.4	458.77	486.7	604.05	564.1	K02998|1|9e-157|552|bdi:100841610|small subunit ribosomal protein SAe	GO:0022627//cytosolic small ribosomal subunit;GO:0030686//90S preribosome	GO:0003735//structural constituent of ribosome	GO:0006412//translation;GO:0000461//endonucleolytic cleavage to generate mature 3'-end of SSU-rRNA from (SSU-rRNA, 5.8S rRNA, LSU-rRNA);GO:0006407//rRNA export from nucleus;GO:0000028//ribosomal small subunit assembly;GO:0000447//endonucleolytic cleavage in ITS1 to separate SSU-rRNA from 5.8S rRNA and LSU-rRNA from tricistronic rRNA transcript (SSU-rRNA, 5.8S rRNA, LSU-rRNA)	gi|357121904|ref|XP_003562657.1|/8.34707e-156/PREDICTED: 40S ribosomal protein Sa-2-like [Brachypodium distachyon]
Hvulgare_GLEAN_10017629	459.21	473.88	410	324.79	364.48	303.56	325.68	280.81	207.45	193.41	185.78	185.87	604	610.31	589.4	594.02	458.59	542.14	542.9	554.88	509.33	490.48	335.28	333.59	369.38	404.98	377.57	353.22	693.1	652.58	604.64	618.17	K02183|1|2e-59|226|crb:CARUB_v10002202mg|calmodulin	-	GO:0005509//calcium ion binding	-	gi|698465314|ref|XP_009782645.1|/2.17215e-58/PREDICTED: calmodulin-7-like isoform X2 [Nicotiana sylvestris]
Hvulgare_GLEAN_10039346	457.02	469.91	218.95	156.12	102.48	83.35	69.28	51.61	36.1	32.24	34.61	31.46	891.11	602.98	491.67	525.37	346.13	346.18	192.35	205.66	148.28	165.37	57.21	57.03	85.59	90.76	110.11	110.98	612.66	440.8	470.19	419.51	K02184|1|9e-20|94.7|sot:102593556|formin 2	-	-	-	gi|326500442|dbj|BAK06310.1|/1.66667e-58/predicted protein [Hordeum vulgare subsp. vulgare]
Hvulgare_GLEAN_10003258	455.86	508.05	909.75	614.83	835.03	719.42	1002.01	1002.97	576.44	544.19	566.62	570.59	120.99	107.1	253.47	263.04	311.06	264.7	534.08	558.3	603.89	629.1	451.43	469.72	977.38	1100.3	1154.08	1163.47	91.85	115.66	174.75	174.92	K01785|1|1e-146|518|bdi:100837503|aldose 1-epimerase [EC:5.1.3.3]	GO:0016023//cytoplasmic membrane-bounded vesicle	GO:0016853//isomerase activity	GO:0005975//carbohydrate metabolic process	gi|326529733|dbj|BAK04813.1|/4.6263e-172/predicted protein [Hordeum vulgare subsp. vulgare]
Hvulgare_GLEAN_10006200	451.03	494.8	848.73	527.94	641.18	575.66	927.11	833.41	485.43	422.34	549.52	570.05	709.22	547.59	849.3	669.13	1222.83	959.75	1599.27	1593.75	1177.37	1269.46	820.6	849.13	2178.63	2493.13	877.86	903.87	1397.9	1578.15	1837.44	1783.98	K00430|1|1e-11|70.1|dosa:Os04t0498700-01|peroxidase [EC:1.11.1.7];K00939|5|2e-11|69.3|mpp:MICPUCDRAFT_67168|adenylate kinase [EC:2.7.4.3]	GO:0005737//cytoplasm	-	-	gi|296594|emb|CAA48592.1|/8.77787e-67/pZE40 [Hordeum vulgare subsp. vulgare]
Hvulgare_GLEAN_10002128	449.74	511.15	530.71	350.42	330.68	273.96	312.62	350.98	205.33	203.44	220.59	215.92	795.99	605.17	650.81	737.77	671.35	564.6	681.61	685.58	565.54	570.29	316.39	301.28	537.46	614.11	402.49	392.12	635.49	751.41	917.69	861.79	K07374|1|0.0|918|bdi:100835359|tubulin alpha	GO:0005874//microtubule;GO:0005737//cytoplasm	GO:0003924//GTPase activity;GO:0005200//structural constituent of cytoskeleton;GO:0005525//GTP binding	GO:0051258//protein polymerization;GO:0006184//GTP catabolic process;GO:0007017//microtubule-based process	gi|146760203|emb|CAM58977.1|/0/alpha-tubulin 4 [Hordeum vulgare subsp. vulgare]
Hvulgare_GLEAN_10022970	440.67	445	296.96	232.65	188.58	166.29	119.18	90.16	77.27	77.27	66.5	64.97	437.01	423.57	413.6	405.97	241.21	261.41	233.99	237.52	183.97	183.36	98.02	96.85	78.52	77.99	180.05	149.51	339.11	327.84	296.57	298.45	K02912|1|2e-67|253|bdi:100837015|large subunit ribosomal protein L32e	GO:0005840//ribosome;GO:0005739//mitochondrion	GO:0003735//structural constituent of ribosome	GO:0006412//translation	gi|473984529|gb|EMS51686.1|/2.24267e-71/60S ribosomal protein L32-1 [Triticum urartu]
Hvulgare_GLEAN_10021597	440.65	503.52	388.21	295.83	133.13	112.59	136.33	111.09	81.54	68.29	70.17	58.27	1054.53	733.93	751.46	855.03	216.42	142.42	281.24	264.52	176.5	189.07	58.95	70.26	92.87	107.76	122.86	139.86	167.44	166.97	237.9	215.79	K05391|1|3e-06|49.7|sly:101246872|cyclic nucleotide gated channel, other eukaryote	-	GO:0008289//lipid binding	GO:0006869//lipid transport	gi|6225764|sp|Q43767.1|NLT41_HORVU/2.47102e-57/RecName: Full=Non-specific lipid-transfer protein 4.1; Short=LTP 4.1; AltName: Full=CW-21; Short=CW21; Flags: Precursor [Hordeum vulgare]
Hvulgare_GLEAN_10008159	438.98	438.5	527.62	403.76	558.38	487.44	255.64	250.22	213.25	216.57	143.78	130.65	439.91	439.31	436.94	415.6	438.33	538.8	503.31	499.87	499.59	492.68	282.05	268.84	293.37	317.11	345.39	326.03	615.65	577.86	661.13	657	K03231|1|0.0|883|bdi:100844543|elongation factor 1-alpha	GO:0005737//cytoplasm	GO:0003746//translation elongation factor activity;GO:0003924//GTPase activity;GO:0005525//GTP binding	GO:0006414//translational elongation;GO:0006184//GTP catabolic process	gi|474388024|gb|EMS65134.1|/0/Elongation factor 1-alpha [Triticum urartu]
Hvulgare_GLEAN_10034686	435.88	453.59	475.8	352.86	324.9	283.58	246.06	234.32	147.3	146.28	144.18	136.42	326.03	297.78	400.11	388.51	235.09	255.5	302.32	303.57	263.67	272.45	168.4	173.02	212.3	244.75	269.7	266.62	248.11	264.09	300.82	287.96	K00279|1|3e-42|171|bdi:100825364|cytokinin dehydrogenase [EC:1.5.99.12];K17356|2|1e-35|149|vvi:100241210|tetraspanin-13/31;K17350|5|2e-30|132|ppp:PHYPADRAFT_105408|tetraspanin-9	GO:0016021//integral component of membrane;GO:0016023//cytoplasmic membrane-bounded vesicle	-	-	gi|51535042|dbj|BAD37413.1|/3.61318e-112/putative senescence-associated protein 5 [Oryza sativa Japonica Group]
Hvulgare_GLEAN_10046989	433.42	458.36	325.05	250.24	270.75	237.84	201.53	180.44	151.13	146.71	117.49	118.74	431.97	416.51	445.1	459.07	414.3	459.5	419.96	434.34	336.85	351.74	226.81	218.75	205.55	205.41	359.52	343.88	424.3	412.45	407.76	407.96	K05765|1|2e-62|238|bdi:100839676|cofilin	GO:0005737//cytoplasm;GO:0015629//actin cytoskeleton	GO:0003779//actin binding	GO:0030042//actin filament depolymerization	gi|473935893|gb|EMS50122.1|/4.73797e-75/Actin-depolymerizing factor 4 [Triticum urartu]
Hvulgare_GLEAN_10038165	432.4	448.57	324.14	252.6	260.64	244.16	190.4	160.49	141.33	135.7	131.51	131.21	356.73	379.8	434.08	433.48	416.31	452.81	394.06	384.8	330.51	346.53	227.65	218.21	155.89	154.16	262.83	233.74	423.49	440.38	383.24	389.82	K02940|1|3e-98|356|bdi:100833190|large subunit ribosomal protein L9e	GO:0005840//ribosome;GO:0016020//membrane	GO:0003735//structural constituent of ribosome;GO:0019843//rRNA binding	GO:0006412//translation	gi|473943682|gb|EMS50458.1|/1.93669e-100/60S ribosomal protein L9 [Triticum urartu]
Hvulgare_GLEAN_10034998	431.33	521.91	316.76	215.75	214.68	189.6	165.16	138.74	97.41	86.82	95.78	111.36	777.22	607.94	649.06	676.85	381.73	292.67	377.62	373.38	325.92	326.86	126.57	148.45	211.45	264.96	66.41	68.38	540.34	631.37	737.11	674.3	K11253|1|3e-70|262|pop:POPTR_0005s25530g|histone H3	GO:0000786//nucleosome;GO:0009536//plastid;GO:0005634//nucleus	GO:0003677//DNA binding;GO:0046982//protein heterodimerization activity	GO:0006334//nucleosome assembly;GO:0008283//cell proliferation	gi|300681467|emb|CBH32561.1|/1.25914e-69/histone H3, expressed [Triticum aestivum]
Hvulgare_GLEAN_10016339	431.14	431.11	383.49	287.03	272.05	229.92	249.49	247.97	178.44	179.42	307.38	298.52	505.87	490.21	573.03	506.96	595.76	722.25	720.28	683.7	418.37	401.56	261.68	244.11	247.23	278.27	238.01	204.2	533.8	542.68	651.01	635.15	K03283|1|0.0|1259|bdi:100825082|heat shock 70kDa protein 1/8	-	GO:0005524//ATP binding	-	gi|357123831|ref|XP_003563611.1|/0/PREDICTED: heat shock cognate 70 kDa protein 2-like [Brachypodium distachyon]
Hvulgare_GLEAN_10005487	429.45	426.15	231.58	201.71	163.18	144.64	124.25	98.93	75.84	75.52	81.98	78.72	615.47	584.31	526.08	459.77	375.66	438.22	357.29	363.01	278.84	283.69	146.88	145.46	122.71	130.01	192.09	179.88	721.41	681.15	584.5	598.86	K02894|1|1e-76|284|pop:POPTR_0010s07690g|large subunit ribosomal protein L23e	GO:0005840//ribosome;GO:0005739//mitochondrion	GO:0003735//structural constituent of ribosome	GO:0006412//translation	gi|629094248|gb|KCW60243.1|/8.87778e-76/hypothetical protein EUGRSUZ_H02959 [Eucalyptus grandis]
Hvulgare_GLEAN_10050496	425.18	436.39	224.59	184.2	152.62	133.06	108.58	84.61	70.7	64.64	77.87	73.77	773.29	588.56	533.98	528.44	268.64	318.62	231.35	239.73	188.42	206.37	108.68	103.39	84.78	84	141.13	125.7	638.88	567.13	528.36	521.49	K02903|1|1e-71|267|bdi:100839094|large subunit ribosomal protein L28e	GO:0005840//ribosome	GO:0003735//structural constituent of ribosome	GO:0006412//translation	gi|326516226|dbj|BAJ88136.1|/1.14723e-75/predicted protein [Hordeum vulgare subsp. vulgare]
Hvulgare_GLEAN_10036853	425.03	438.95	235.28	205.86	170.35	152.04	114.91	89.78	89.8	89	92.68	89.04	327.72	331.17	362.76	334.69	320.32	336.78	278.85	272.1	246.7	252.05	145.55	135.51	91.76	86.27	172.5	172.62	324.75	331.32	276.89	274.61	K02974|1|1e-71|267|bdi:100846487|small subunit ribosomal protein S24e	GO:0005840//ribosome	GO:0003735//structural constituent of ribosome;GO:0000166//nucleotide binding	GO:0006412//translation	gi|475499078|gb|EMT04133.1|/8.6896e-71/40S ribosomal protein S24-2 [Aegilops tauschii]
Hvulgare_GLEAN_10021382	424.05	416.48	331.72	277.96	265.81	248.61	213.41	180.44	198.16	187.95	182.35	189.43	301.45	306.63	301.26	315.43	265.48	335.2	294.52	304	264	263.85	203.88	194.83	138.8	141.88	378.47	374.84	329.09	281.4	258.28	279.08	K13456|1|2e-11|67.0|gmx:100808509|RPM1-interacting protein 4	-	-	-	gi|326501552|dbj|BAK02565.1|/4.26227e-41/predicted protein [Hordeum vulgare subsp. vulgare]
Hvulgare_GLEAN_10001910	422.12	429.36	221.71	186.34	153.13	140.21	84.16	70.22	67.05	67.1	50.73	49.92	447.83	442.42	417.04	357.81	233.76	280.01	204.69	210.82	182.35	189.94	106.6	101.78	68.42	63.96	140.64	126.15	440.64	413.45	344.98	334.21	K02973|1|3e-78|289|dosa:Os03t0818400-01|small subunit ribosomal protein S23e	GO:0015935//small ribosomal subunit	GO:0042393//histone binding;GO:0008270//zinc ion binding;GO:0003735//structural constituent of ribosome	GO:0006412//translation;GO:0006355//regulation of transcription, DNA-templated	gi|115440881|ref|NP_001044720.1|/2.74032e-77/Os01g0834500 [Oryza sativa Japonica Group]
Hvulgare_GLEAN_10005484	420.88	446.67	288.92	219.52	188.2	168.27	120.12	94.22	64.13	61.22	48.96	52.77	717.26	532.57	557.61	512.05	267.13	275.54	204.69	229.32	199.04	240.76	76.68	75.12	97.79	106.65	185.87	164.49	617.92	583.19	525.66	486.73	K02922|1|3e-49|192|bdi:100827072|large subunit ribosomal protein L37e	GO:0005840//ribosome;GO:0009536//plastid	GO:0046872//metal ion binding;GO:0003735//structural constituent of ribosome;GO:0019843//rRNA binding	GO:0006412//translation	gi|326496326|dbj|BAJ94625.1|/1.53487e-51/predicted protein [Hordeum vulgare subsp. vulgare]
Hvulgare_GLEAN_10020935	417.16	421.84	246.64	197.57	173.26	151.08	119.19	99.14	64.95	68.15	71.92	59.33	674.5	548.95	548.31	483.89	284.72	320.3	255.53	280.44	230.12	241.57	95.27	96.51	94.48	111.24	174.17	158.4	604.59	534.72	465.59	488.5	K02975|1|8e-54|208|bdi:100829243|small subunit ribosomal protein S25e	GO:0005840//ribosome	-	-	gi|326509707|dbj|BAJ87069.1|/4.27373e-54/predicted protein [Hordeum vulgare subsp. vulgare]
Hvulgare_GLEAN_10046222	416.99	477.08	208.09	128.94	218.39	171.6	276.86	215.88	279.95	277.14	279.32	277.59	357.27	297.57	361.58	394.13	192.05	171.69	127.43	130.27	119.75	125.21	204.41	214.35	128.48	122.61	462.14	443.59	66.97	83.36	142.75	157.16	K13993|1|7e-69|258|bdi:100839695|HSP20 family protein	GO:0005737//cytoplasm	-	GO:0051260//protein homooligomerization	gi|326490111|dbj|BAJ94129.1|/5.90062e-80/predicted protein [Hordeum vulgare subsp. vulgare]
Hvulgare_GLEAN_10028421	415.9	419.5	262.93	218.42	193.25	172.44	193.55	197.16	148.48	141.56	131.55	131.2	339.28	440.61	433.31	442.63	320.08	386.46	321.18	294.47	179.25	178.03	233.8	217.39	125.86	124.92	210.65	195.18	305.83	339.83	354.84	382.49	K00026|1|0.0|711|bdi:100838923|malate dehydrogenase [EC:1.1.1.37]	GO:0009536//plastid;GO:0005739//mitochondrion	GO:0030060//L-malate dehydrogenase activity	GO:0044262//cellular carbohydrate metabolic process;GO:0006108//malate metabolic process;GO:0006099//tricarboxylic acid cycle	gi|474143306|gb|EMS56651.1|/0/Malate dehydrogenase, chloroplastic [Triticum urartu]
Hvulgare_GLEAN_10021570	412.16	439.66	316.44	227.04	208.07	183.35	136.36	122.32	90.84	87.08	85.14	84.23	577.54	455.24	454.41	405.32	329.8	377.2	338.02	353.66	268.6	281.02	128.63	131.66	157.99	170.22	224.76	198.41	472.26	476.58	529.83	481.99	K02947|1|2e-98|358|bdi:100825191|small subunit ribosomal protein S10e	GO:0005840//ribosome	-	-	gi|357126908|ref|XP_003565129.1|/1.36204e-97/PREDICTED: 40S ribosomal protein S10-like [Brachypodium distachyon]
Hvulgare_GLEAN_10012798	411.17	399.69	326.65	264.61	285.04	246.62	224.66	168.91	156.04	155.03	152.26	142.25	407.91	435.58	414.6	421.74	284.6	331.6	275.48	283.99	243.19	250.16	151.34	149.38	150.94	170.1	281.39	258.1	360.66	373.39	317.46	345.76	K03094|1|2e-50|196|bdi:100843377|S-phase kinase-associated protein 1	-	-	GO:0006511//ubiquitin-dependent protein catabolic process	gi|7378764|emb|CAB85491.1|/7.71709e-56/putative kinetochore protein [Hordeum vulgare subsp. vulgare]
Hvulgare_GLEAN_10025943	407.5	403.39	246.34	209.31	181.54	164.98	122.15	95.61	94.54	90.15	82.32	78.11	299.95	356.61	351.91	315.51	227.13	261.22	208.19	210.18	192.45	197.51	117.66	112.78	68.61	69.2	167.45	156.78	346.66	345.21	273.65	275.7	K02949|1|1e-80|297|bdi:100832014|small subunit ribosomal protein S11e	GO:0005840//ribosome;GO:0009507//chloroplast	GO:0003735//structural constituent of ribosome;GO:0019843//rRNA binding	GO:0006412//translation	gi|474299793|gb|EMS61594.1|/2.04109e-86/40S ribosomal protein S11 [Triticum urartu]
Hvulgare_GLEAN_10012016	407.27	427.65	201.56	172.25	126.89	106.37	83.95	61.86	61.67	57.64	57.13	55.77	557.83	559.89	508.26	496.66	301.37	349.66	224.11	240.86	199.86	213.5	118.01	122.71	82.36	73.33	138.45	134.58	644.51	597.64	429.43	453.93	K02957|1|6e-70|261|sot:102577793|small subunit ribosomal protein S15Ae	GO:0005618//cell wall;GO:0005739//mitochondrion;GO:0009506//plasmodesma;GO:0022627//cytosolic small ribosomal subunit;GO:0005774//vacuolar membrane;GO:0009507//chloroplast;GO:0005794//Golgi apparatus;GO:0005886//plasma membrane	GO:0003735//structural constituent of ribosome	GO:0001510//RNA methylation;GO:0006412//translation;GO:0042545//cell wall modification;GO:0009664//plant-type cell wall organization	gi|568215132|ref|NP_001275136.1|/6.1705e-69/uncharacterized protein LOC102577793 [Solanum tuberosum]
Hvulgare_GLEAN_10027385	405.84	420.19	221.3	185.89	151.1	132.65	111.35	75.13	89.41	90.24	87.8	78.52	433.76	523.24	418.78	380.78	284.24	350.42	208.59	209.01	185.33	202.5	137.63	134.66	70.95	66.79	162.65	136.81	521.03	506.26	353.92	361.64	K02910|1|1e-64|243|bdi:100838792|large subunit ribosomal protein L31e	GO:0005840//ribosome	GO:0003735//structural constituent of ribosome	GO:0006412//translation	gi|110590380|pdb|2GO5|6/1.19165e-64/Chain 6, Structure Of Signal Recognition Particle Receptor (Sr) In Complex With Signal Recognition Particle (Srp) And Ribosome Nascent Chain Complex
Hvulgare_GLEAN_10018204	404.61	444.89	411.21	275.51	332.9	293.83	229.78	199.82	120.54	109.36	98.64	107.05	518.12	471.36	542.6	600.78	553.01	471.96	555.67	536.29	542.74	530.73	306.53	301.54	306.53	358.65	369.45	340.05	547.55	635.35	718.15	717.13	K02870|1|8e-86|315|bdi:100839364|large subunit ribosomal protein L12e	GO:0005840//ribosome	GO:0003735//structural constituent of ribosome	GO:0006412//translation	gi|326504826|dbj|BAK06704.1|/1.02117e-87/predicted protein [Hordeum vulgare subsp. vulgare]
Hvulgare_GLEAN_10057226	403.96	392.8	204.01	172.51	251.71	213.12	166.82	134.57	178.7	180.73	168.03	160.61	277.19	339.24	366.5	378.42	307.27	371.15	190.79	178.67	230.59	244.77	235.69	213.01	95.59	71.17	167.87	123.79	313.56	336.22	289.65	302.08	K03942|1|0.0|683|bdi:100824830|NADH dehydrogenase (ubiquinone) flavoprotein 1 [EC:1.6.5.3 1.6.99.3]	GO:0005747//mitochondrial respiratory chain complex I	GO:0051287//NAD binding;GO:0051539//4 iron, 4 sulfur cluster binding;GO:0008137//NADH dehydrogenase (ubiquinone) activity;GO:0046872//metal ion binding;GO:0010181//FMN binding	GO:0006499//N-terminal protein myristoylation;GO:0051788//response to misfolded protein;GO:0009853//photorespiration;GO:0000902//cell morphogenesis;GO:0080129//proteasome core complex assembly;GO:0006511//ubiquitin-dependent protein catabolic process;GO:0048193//Golgi vesicle transport;GO:0055114//oxidation-reduction process;GO:0016049//cell growth	gi|326490041|dbj|BAJ94094.1|/0/predicted protein [Hordeum vulgare subsp. vulgare]
Hvulgare_GLEAN_10003523	403.45	492.94	351.12	205.28	176.46	155.28	206.16	165.09	133.62	130.15	159.2	179.18	761.62	531.45	619.88	620.82	231.78	163.75	154.79	152.48	122.01	132.34	57.05	52.83	96.9	106.58	91.61	87.49	358.73	439.73	479.72	457.92	K11254|1|3e-53|206|pop:POPTR_0008s04720g|histone H4	GO:0000786//nucleosome;GO:0005634//nucleus	GO:0003677//DNA binding;GO:0046982//protein heterodimerization activity	GO:0006334//nucleosome assembly	gi|721697114|ref|XP_003580388.2|/3.1366e-52/PREDICTED: uncharacterized protein LOC100841093 [Brachypodium distachyon]
Hvulgare_GLEAN_10038559	401.98	387.08	393.73	334.65	551.81	486.28	571.37	529.09	589.44	615.42	811.41	779.26	133.5	138.71	166.34	162.81	186.64	223.4	199.12	185.47	266.73	266.46	483.04	461.62	251.31	198.2	590.73	498.95	84.81	87.41	103.49	108.41	K13412|1|0.0|915|obr:102703758|calcium-dependent protein kinase [EC:2.7.11.1]	GO:0016020//membrane	GO:0005509//calcium ion binding;GO:0005524//ATP binding;GO:0004674//protein serine/threonine kinase activity	GO:0006468//protein phosphorylation	gi|474353900|gb|EMS63097.1|/0/Calcium-dependent protein kinase isoform 11 [Triticum urartu]
Hvulgare_GLEAN_10039196	401.97	502.25	337.96	210.57	242.42	220.21	216.74	188.49	142.6	147.9	97.51	125.21	421.64	387.12	505.65	561.64	374.33	279.73	340.15	329	325.29	323.78	159.99	160	265.94	323.15	152.17	157.47	320.33	390.19	486.24	451.23	K11251|1|3e-73|273|zma:100501984|histone H2A	GO:0000786//nucleosome;GO:0005634//nucleus	GO:0046982//protein heterodimerization activity;GO:0003677//DNA binding	-	gi|326521200|dbj|BAJ96803.1|/2.97641e-83/predicted protein [Hordeum vulgare subsp. vulgare]
Hvulgare_GLEAN_10016379	399.31	520	497.92	279.86	246.97	212.91	338.04	306.01	151.58	134.68	121.31	129.8	769.94	489.9	617.12	900.21	824.85	440.77	716.66	711.22	423.68	485.55	279.73	323.8	494.71	584.86	545.34	556.54	432.85	700.79	928.45	838.47	K14325|1|1e-09|61.2|vvi:100267894|RNA-binding protein with serine-rich domain 1;K13171|4|4e-07|52.8|vvi:100262120|serine/arginine repetitive matrix protein 1	-	-	-	gi|473721133|gb|EMS44964.1|/1.25343e-53/hypothetical protein TRIUR3_11552 [Triticum urartu]
Hvulgare_GLEAN_10021714	398.52	428.46	275.16	202.2	183.5	156.27	108.88	77.65	81.53	80.42	72.54	71.4	512.51	489.25	503.33	436.73	260.36	287.79	219.45	221.62	187.75	208.23	102.3	101.14	75.44	70.76	151.56	128.13	460.54	466.63	407.62	402.99	K02896|1|5e-82|304|bdi:100832938|large subunit ribosomal protein L24e	GO:0005840//ribosome;GO:0005739//mitochondrion	-	-	gi|1710521|sp|P50888.1|RL24_HORVU/1.48699e-86/RecName: Full=60S ribosomal protein L24 [Hordeum vulgare]
Hvulgare_GLEAN_10018825	394.48	428.26	456.76	320.24	330.23	285.18	226.1	240.38	202.82	201.47	138.18	135	381.84	366.32	453.08	469.95	451.13	461.58	506.68	487.37	372.87	374.55	295.86	278.65	356.81	414.22	343.03	313.12	400.61	456.6	570.14	565.11	K00012|1|0.0|941|bdi:100841376|UDPglucose 6-dehydrogenase [EC:1.1.1.22]	GO:0016023//cytoplasmic membrane-bounded vesicle	GO:0003979//UDP-glucose 6-dehydrogenase activity;GO:0051287//NAD binding	GO:0055114//oxidation-reduction process;GO:0006065//UDP-glucuronate biosynthetic process	gi|326493270|dbj|BAJ85096.1|/0/predicted protein [Hordeum vulgare subsp. vulgare]
Hvulgare_GLEAN_10013149	393.94	463.28	1042.76	987.11	914.12	831.48	596.41	672.56	770.16	783.2	397.67	389.97	387.61	823.9	625.13	621.74	463.64	349.22	604.99	659.04	751.4	674.16	628.78	623.71	598.05	494.9	57.84	54.26	302.64	527.61	237.95	252.45	-	GO:0016023//cytoplasmic membrane-bounded vesicle	-	-	gi|326491097|dbj|BAK05648.1|/2.66133e-56/predicted protein [Hordeum vulgare subsp. vulgare]
Hvulgare_GLEAN_10000587	393.83	426.37	317.63	226.14	169.7	158.9	144.97	113.84	107.45	90.13	89.86	93.41	425.93	407.06	536.21	515.1	292.28	270.04	236.97	220.41	178.85	184.07	104.93	102.79	95.46	103.2	78.43	80.21	271.99	347.34	350.16	340.66	K11252|1|1e-76|284|bdi:100827576|histone H2B	GO:0000786//nucleosome;GO:0005634//nucleus	GO:0046982//protein heterodimerization activity;GO:0003677//DNA binding	-	gi|326501972|dbj|BAK06478.1|/8.48941e-79/predicted protein [Hordeum vulgare subsp. vulgare]
Hvulgare_GLEAN_10000669	388.59	393.49	430.36	352	533.51	452.39	235.26	231.58	220.59	232.99	163.09	154.9	511.74	494.58	460.69	463.48	369.16	471.24	345.72	328.12	450.25	428.76	378.32	351.93	195.24	144.8	218.08	197.69	469.66	467.46	458.95	468.29	K03234|1|0.0|1649|bdi:100836272|elongation factor 2	GO:0005840//ribosome	GO:0003746//translation elongation factor activity;GO:0003924//GTPase activity;GO:0005525//GTP binding	GO:0006414//translational elongation;GO:0006184//GTP catabolic process	gi|475617126|gb|EMT30007.1|/0/Elongation factor 2 [Aegilops tauschii]
Hvulgare_GLEAN_10042576	386.17	389.8	231.81	189.63	167.78	145.37	127.54	115.29	112.57	105.99	106.91	103	564.02	605.04	484.7	502.49	398.76	461.63	404.18	380.91	269.9	259.21	169.74	157.79	128.1	116.9	120.04	112.79	625.88	628.72	632.09	607.46	K06630|1|2e-141|501|bdi:100839161|14-3-3 protein epsilon	GO:0005737//cytoplasm;GO:0005634//nucleus	GO:0004623//phospholipase A2 activity;GO:0019904//protein domain specific binding;GO:0008426//protein kinase C inhibitor activity	GO:0000077//DNA damage checkpoint;GO:0071901//negative regulation of protein serine/threonine kinase activity;GO:0006588//activation of tryptophan 5-monooxygenase activity	gi|22607|emb|CAA44259.1|/1.05642e-142/14-3-3 protein homologue [Hordeum vulgare subsp. vulgare]
Hvulgare_GLEAN_10015901	386.12	385.45	332.15	263.12	262.47	227.81	160.14	161.5	113.94	113.36	107.52	104.63	560.77	506.95	467.23	471.02	312.61	370.27	356.28	356.68	349.44	332.84	199.38	194.06	154.04	146.94	201.73	189.91	544.76	519.53	520.04	506.05	K02925|1|0.0|772|bdi:100838633|large subunit ribosomal protein L3e	GO:0005840//ribosome	GO:0003735//structural constituent of ribosome	GO:0006412//translation	gi|326497903|dbj|BAJ94814.1|/0/predicted protein [Hordeum vulgare subsp. vulgare]
Hvulgare_GLEAN_10019443	384.53	454.89	387.85	237.27	226.03	206.83	225.27	188.09	136.71	131.01	107.01	118.8	497.57	363.14	585.13	582.6	373.09	301.85	319.05	319.2	254.11	261.22	145.82	138.43	184.06	214.19	209.44	211.63	371.02	430.68	486.93	461.34	K02728|1|3e-121|433|bdi:100845272|20S proteasome subunit alpha 3 [EC:3.4.25.1]	GO:0019773//proteasome core complex, alpha-subunit complex;GO:0005634//nucleus;GO:0005739//mitochondrion	GO:0004298//threonine-type endopeptidase activity	GO:0006511//ubiquitin-dependent protein catabolic process	gi|514761240|ref|XP_004964738.1|/1.12734e-120/PREDICTED: proteasome subunit alpha type-4-2-like [Setaria italica]
Hvulgare_GLEAN_10013412	383.18	430.18	434.32	305.73	323.4	273.7	364.07	303.33	217.98	206.07	186	193.45	685.44	574.79	607.75	648.98	616.9	568.88	595.3	617.57	503.21	512.05	319.45	327.38	467.17	541.77	415	434.55	746.44	860.16	917.13	878.19	K03236|1|6e-81|298|bdi:100840401|translation initiation factor 1A	-	GO:0003743//translation initiation factor activity	GO:0006413//translational initiation	gi|297592499|gb|ADI47121.1|/2.07979e-80/eukaryotic translation initiation factor 1A [Leymus chinensis]
Hvulgare_GLEAN_10053344	381.86	379.97	277.83	234.13	185.5	167.74	138.68	113.84	104.66	99.55	85.49	81.7	460.67	466.1	457.84	426.34	325.53	361.81	298.67	314.57	237.65	244.31	137.01	138.09	114.41	116.38	213.41	192.4	527.57	504.97	463.79	462.05	K02877|1|3e-117|420|bdi:100821379|large subunit ribosomal protein L15e	GO:0005840//ribosome;GO:0005739//mitochondrion	GO:0003735//structural constituent of ribosome	GO:0006412//translation	gi|326508668|dbj|BAJ95856.1|/7.21767e-118/predicted protein [Hordeum vulgare subsp. vulgare]
Hvulgare_GLEAN_10027142	380.37	399.69	255.82	187.98	150.4	132.23	111.48	95.69	71.39	73.41	70.38	73.18	688.12	601.81	491.06	480.84	263.1	292.23	205.5	221.52	171.01	181.03	98.68	100.6	74.09	77.05	116.72	109.06	582.03	597.56	513.54	498.08	K02937|1|3e-134|477|bdi:100845883|large subunit ribosomal protein L7e	GO:0005840//ribosome;GO:0016020//membrane	-	-	gi|326525803|dbj|BAJ88948.1|/3.89664e-136/predicted protein [Hordeum vulgare subsp. vulgare]
Hvulgare_GLEAN_10019174	379.15	377.85	201.51	173.96	120.24	106.73	25.32	15.22	36.21	27.53	9.08	8.19	230.17	286.94	383.4	380.58	181.31	210.75	120.73	115.65	111.26	104.47	32.02	35.08	16.5	15.2	9.02	10.25	239.21	285.55	242.74	264.52	K11252|1|2e-49|194|zma:100273491|histone H2B	GO:0000786//nucleosome;GO:0005634//nucleus	GO:0003677//DNA binding;GO:0046982//protein heterodimerization activity	GO:0006334//nucleosome assembly	gi|669030406|emb|CDM84924.1|/3.8601e-56/unnamed protein product [Triticum aestivum]
Hvulgare_GLEAN_10039414	378.65	449.35	246.18	158.59	170.47	133.6	147.06	107.85	86.61	78.81	83.73	84.89	653.79	511.63	636.49	583.05	124.2	97.73	98.45	101.51	110.56	109.12	41.3	38.23	64.73	70.12	21.61	18.11	189.93	221.2	227.2	214.29	K11254|1|3e-53|206|pop:POPTR_0008s04720g|histone H4	GO:0000786//nucleosome;GO:0005634//nucleus	GO:0003677//DNA binding;GO:0046982//protein heterodimerization activity	GO:0006334//nucleosome assembly	gi|721697114|ref|XP_003580388.2|/3.1366e-52/PREDICTED: uncharacterized protein LOC100841093 [Brachypodium distachyon]
Hvulgare_GLEAN_10036068	377.32	394.03	175.61	142.64	117.09	99.2	76.11	52.9	62.99	67.39	70.96	52.24	547.42	473.05	441.17	419.74	212.69	224.34	138.92	149.22	118.72	142.62	65.68	69.56	50.02	38.22	113.12	91.95	438.89	421.23	372.85	338.7	K11099|1|5e-26|115|bdi:100828642|small nuclear ribonucleoprotein G	GO:0019013//viral nucleocapsid;GO:0030529//ribonucleoprotein complex	-	-	gi|326517334|dbj|BAK00034.1|/1.74251e-26/predicted protein [Hordeum vulgare subsp. vulgare]
Hvulgare_GLEAN_10000624	376.79	410.34	163.15	117.76	90.71	70.71	52.44	43.9	34	21.78	30.41	26.97	565.55	429.11	488.1	561.68	226.22	185.58	174.25	169.24	116.1	127.54	40.49	34.46	55.89	65.52	30.37	21.83	346.76	407.37	404.34	387.23	K11253|1|3e-43|172|cvr:CHLNCDRAFT_141496|histone H3	GO:0000786//nucleosome	GO:0046982//protein heterodimerization activity;GO:0003677//DNA binding	-	gi|674883006|emb|CDY49410.1|/4.43473e-43/BnaCnng17200D [Brassica napus]
Hvulgare_GLEAN_10029048	372.81	381.25	98.54	71.92	15.08	12.49	3.26	3.53	2.57	2.26	1.41	1.08	403.05	402	388.98	364.76	359.83	373.33	246.01	248.2	67.31	72.91	27.35	31.22	7.02	8.4	3.95	4.93	390.39	423.28	415.42	383.24	-	GO:0009536//plastid	-	-	gi|326497441|dbj|BAK05810.1|/3.66664e-91/predicted protein [Hordeum vulgare subsp. vulgare]
Hvulgare_GLEAN_10022968	372.79	388.49	196.87	154.64	138.79	116.7	81.89	58.25	54.9	53.64	50.87	49.86	420.65	384.92	349.34	343.17	216.61	231.16	166.27	172.13	139.07	151.58	77.93	81.59	52.59	50.23	122.83	107.28	385.65	354.03	284.53	292.22	K02912|1|7e-68|254|bdi:100837622|large subunit ribosomal protein L32e	GO:0005840//ribosome;GO:0005739//mitochondrion	GO:0003735//structural constituent of ribosome	GO:0006412//translation	gi|473933913|gb|EMS50093.1|/3.82541e-71/60S ribosomal protein L32-1 [Triticum urartu]
Hvulgare_GLEAN_10046451	368.35	423.76	442.67	317.85	435.44	373.92	568.38	528.45	513.71	482.31	389.7	434.54	362.71	315.88	414.89	417.93	313.33	228.3	361.74	353.07	373.34	355.74	264.44	287.31	545.43	608.71	276.92	299.93	223.34	292.58	339.31	313.69	K11253|1|3e-71|266|crb:CARUB_v10005990mg|histone H3	GO:0005840//ribosome;GO:0000786//nucleosome;GO:0005634//nucleus	GO:0003735//structural constituent of ribosome;GO:0003677//DNA binding;GO:0046982//protein heterodimerization activity	GO:0006007//glucose catabolic process;GO:0006412//translation;GO:0006605//protein targeting;GO:0006334//nucleosome assembly	gi|296083584|emb|CBI23573.3|/2.53709e-70/unnamed protein product [Vitis vinifera]
Hvulgare_GLEAN_10041614	364.65	404.54	338.83	241.07	253.24	225.5	167.41	146.34	160.16	160.14	88.52	98.7	372.89	340.95	407.32	408.21	354.22	307.25	313.04	326.04	237.17	246.9	149.3	142.77	165.28	181.03	118.32	121.44	304.12	338.61	381.39	369.36	K00847|1|2e-179|628|bdi:100836360|fructokinase [EC:2.7.1.4]	-	GO:0004747//ribokinase activity;GO:0005524//ATP binding;GO:0008865//fructokinase activity	GO:0006014//D-ribose metabolic process;GO:0046835//carbohydrate phosphorylation;GO:0019252//starch biosynthetic process	gi|326513418|dbj|BAK06949.1|/0/predicted protein [Hordeum vulgare subsp. vulgare]
Hvulgare_GLEAN_10019727	364.38	402.43	252.18	194.74	162.26	160.56	159.06	118.81	94.82	94.59	87.48	98.92	720.46	639.72	581.71	648.79	390.27	361.9	290.41	290.98	234.35	240.81	165.08	156.69	123.53	145.53	166.62	156.16	658.98	707.13	590.73	569.09	K02960|1|9e-77|284|dosa:Os11t0127900-01|small subunit ribosomal protein S16e	GO:0005840//ribosome	GO:0003735//structural constituent of ribosome	GO:0006412//translation	gi|326498985|dbj|BAK02478.1|/2.25859e-79/predicted protein [Hordeum vulgare subsp. vulgare]
Hvulgare_GLEAN_10016064	361.33	380.17	154.23	122.05	86.23	83.21	59.63	48.24	53.49	52.91	53.46	55.4	528.09	554.12	411.08	345.21	208.5	241	163.87	168.71	131.35	125.11	71.39	61.2	63.73	65.88	45.5	42.86	467.35	500.81	457.77	423.54	K11251|1|5e-69|258|dosa:Os07t0545300-01|histone H2A	GO:0000786//nucleosome;GO:0005634//nucleus	GO:0046982//protein heterodimerization activity;GO:0003677//DNA binding	-	gi|326490714|dbj|BAJ90024.1|/6.27075e-69/predicted protein [Hordeum vulgare subsp. vulgare]
Hvulgare_GLEAN_10035465	359.92	367.97	624.68	444.92	746.21	627.38	623.47	637.59	512.25	520.15	389.98	386.35	220.45	268.76	346.75	383.21	550.29	641.94	653.25	652.34	633.85	610.88	616.46	592.29	590.17	671.11	554.18	511.54	227.92	263.19	331.25	350.27	K00122|1|0.0|733|bdi:100830190|formate dehydrogenase [EC:1.2.1.2]	GO:0009507//chloroplast;GO:0009579//thylakoid;GO:0005739//mitochondrion	GO:0051287//NAD binding;GO:0008863//formate dehydrogenase (NAD+) activity;GO:0016616//oxidoreductase activity, acting on the CH-OH group of donors, NAD or NADP as acceptor	GO:0055114//oxidation-reduction process	gi|326507324|dbj|BAJ95739.1|/0/predicted protein [Hordeum vulgare subsp. vulgare]
Hvulgare_GLEAN_10021958	359.86	375.59	226.05	173.81	156.04	139.85	118.76	90.83	95.94	90.15	83.21	80.98	569.92	523.54	468.25	434.12	245.67	280.13	202.88	204.54	186.31	188.35	129.24	127.07	82.97	80.73	134.95	114.45	534.75	519.05	422.4	415.12	K03626|1|2e-93|341|bdi:100821920|nascent polypeptide-associated complex subunit alpha	-	-	-	gi|475490763|gb|EMT03517.1|/1.31322e-101/hypothetical protein F775_28677 [Aegilops tauschii]
Hvulgare_GLEAN_10047224	355.05	404.35	209.22	148.56	139.09	120.87	102.23	86.03	68.72	67.12	65.54	73.89	417.26	345.66	390.44	419.8	142.99	120.65	177.67	180.48	148.05	153.44	65.51	59.31	81.99	102.78	30.14	21.63	193.62	233.46	273.08	267.75	K11253|1|1e-72|271|tcc:TCM_038063|histone H3	GO:0000786//nucleosome;GO:0005634//nucleus	GO:0046982//protein heterodimerization activity;GO:0003677//DNA binding	-	gi|414878180|tpg|DAA55311.1|/6.99651e-75/TPA: histone H3.2 [Zea mays]
Hvulgare_GLEAN_10012725	353.39	418.56	260.51	155.52	105.22	97.45	72.61	63.05	44.82	43.71	39.09	43.38	549.96	426.08	592.79	640.13	270.71	198.09	183.43	190.58	146.8	158.28	51.72	58.82	80.64	97.06	25.37	26.95	281.29	408.09	386	350.86	K11254|1|3e-53|206|pop:POPTR_0008s04720g|histone H4	GO:0000786//nucleosome;GO:0005634//nucleus	GO:0003677//DNA binding;GO:0046982//protein heterodimerization activity	GO:0006334//nucleosome assembly	gi|721697114|ref|XP_003580388.2|/3.1366e-52/PREDICTED: uncharacterized protein LOC100841093 [Brachypodium distachyon]
Hvulgare_GLEAN_10012073	352.9	350.48	214.21	190.68	139.77	128.17	81.79	62.83	58.62	56.58	54.74	48.7	423.19	475.7	385.75	320.42	203.85	233.73	192.21	218.21	163.39	170.63	77.72	72.36	61.13	62.75	127.27	109.34	491.42	408.88	308.06	312.83	K02971|1|1e-41|168|bdi:100840852|small subunit ribosomal protein S21e	GO:0022627//cytosolic small ribosomal subunit;GO:0016023//cytoplasmic membrane-bounded vesicle	GO:0003735//structural constituent of ribosome	GO:0000461//endonucleolytic cleavage to generate mature 3'-end of SSU-rRNA from (SSU-rRNA, 5.8S rRNA, LSU-rRNA);GO:0006414//translational elongation;GO:0000447//endonucleolytic cleavage in ITS1 to separate SSU-rRNA from 5.8S rRNA and LSU-rRNA from tricistronic rRNA transcript (SSU-rRNA, 5.8S rRNA, LSU-rRNA)	gi|357112267|ref|XP_003557931.1|/7.60007e-41/PREDICTED: 40S ribosomal protein S21 [Brachypodium distachyon]
Hvulgare_GLEAN_10018054	352.38	389.73	380.04	218.61	251.64	201.8	266.85	249.93	222.48	209.17	132.12	157.58	469.45	457.6	543.93	523.7	380.61	309.1	311.71	301.78	329.15	330.13	247.68	241	316.42	361.52	127.06	117.13	335.57	418.42	341.1	316.75	K11275|1|4e-69|260|bdi:100833820|histone H1/5	GO:0043229//intracellular organelle	-	-	gi|2980893|dbj|BAA25204.1|/3.4473e-100/histone H1 [Triticum aestivum]
Hvulgare_GLEAN_10016876	352.16	379.34	182.14	126.43	93.87	77.28	65.33	57.31	36.91	41.86	41.09	47.98	530.08	423.18	455.26	460.46	295.39	246.56	223.92	218.72	167.63	167.66	69.26	64.37	71.77	83.17	34.12	37.16	356.09	404.86	411.66	380.96	K11253|1|3e-70|262|pop:POPTR_0005s25530g|histone H3	GO:0000786//nucleosome;GO:0009536//plastid;GO:0005634//nucleus	GO:0003677//DNA binding;GO:0046982//protein heterodimerization activity	GO:0006334//nucleosome assembly;GO:0008283//cell proliferation	gi|300681467|emb|CBH32561.1|/1.25914e-69/histone H3, expressed [Triticum aestivum]
Hvulgare_GLEAN_10002425	351.57	362.7	317.97	236.31	259.9	220.09	228.04	200.52	153.82	141	116.29	115.54	447.46	408.12	424.14	436.47	372.88	388.59	359.34	349.24	280.1	298.53	169.79	175.51	233.98	260.54	227.57	219.97	409.19	427.23	487.07	476.84	K14945|1|2e-91|334|rcu:RCOM_0126290|protein quaking;K14709|2|3e-12|71.6|vcn:VOLCADRAFT_104214|solute carrier family 39 (zinc transporter), member 1/2/3	GO:0009536//plastid	-	-	gi|326520331|dbj|BAK07424.1|/6.06684e-134/predicted protein [Hordeum vulgare subsp. vulgare]
Hvulgare_GLEAN_10012172	350.68	360.13	331.3	275.19	319.11	276.77	183.07	165.05	162.26	164.03	139.27	132.44	468.76	502.96	422.24	431.73	319.47	378.51	320.57	321.99	345.85	331.28	246.68	235.7	154.43	145.41	201.6	193.04	483.02	458.34	393.23	409.9	K02925|1|0.0|782|bdi:100838633|large subunit ribosomal protein L3e	GO:0005840//ribosome	GO:0003735//structural constituent of ribosome	GO:0006412//translation	gi|475546838|gb|EMT10766.1|/0/60S ribosomal protein L3 [Aegilops tauschii]
Hvulgare_GLEAN_10016877	348.66	411.21	295.52	180.92	200.59	180	185.3	164.56	94.01	94.86	96.62	107.1	1067.83	760.06	720.6	823.54	201.19	143.76	169.91	179.04	173.59	189.55	86.35	89.33	203.94	215.51	50.37	39.86	304.2	386.89	432.05	380.43	K11254|1|3e-53|206|pop:POPTR_0008s04720g|histone H4	GO:0000786//nucleosome;GO:0005634//nucleus	GO:0003677//DNA binding;GO:0046982//protein heterodimerization activity	GO:0006334//nucleosome assembly	gi|721697114|ref|XP_003580388.2|/3.1366e-52/PREDICTED: uncharacterized protein LOC100841093 [Brachypodium distachyon]
Hvulgare_GLEAN_10033499	346.96	383.38	699.92	560.16	506.97	460.39	325.07	381.09	308.15	313.45	160.45	148.51	296.29	360.06	490.34	551.17	270.54	256.39	706.56	768.19	717.81	690.84	676.21	654.71	731.15	695.99	32.82	34.84	148.96	222.89	190.07	221.83	-	-	-	-	gi|109238655|emb|CAG38131.1|/6.29756e-66/cystatin Hv-CPI7 [Hordeum vulgare subsp. vulgare]
Hvulgare_GLEAN_10023576	343.62	366.72	340.92	246.76	251.24	210.81	142	134.61	72.88	68.75	56.74	57.24	562.88	450.78	484.98	507.04	464.36	399.12	417.03	413.63	337.09	356.8	158.66	155.83	201.4	239.83	206.31	191.46	469.72	496.78	587.93	580.21	K14753|1|3e-176|617|bdi:100836449|guanine nucleotide-binding protein subunit beta-2-like 1 protein	GO:0005737//cytoplasm;GO:0005886//plasma membrane	GO:0004871//signal transducer activity;GO:0005515//protein binding	GO:0050832//defense response to fungus;GO:0007165//signal transduction;GO:0060267//positive regulation of respiratory burst	gi|326496084|dbj|BAJ90663.1|/0/predicted protein [Hordeum vulgare subsp. vulgare]
Hvulgare_GLEAN_10022031	343.34	345.6	394.51	312.98	389.14	326.12	188.19	186.56	132.98	129.28	89.47	83.18	454.69	408.39	349.16	370.71	282.74	347.4	383.9	387.99	364.46	353.12	192.51	184.93	169.21	176.38	248.21	237.2	390.86	350.27	424.58	421.57	K03231|1|0.0|885|bdi:100844543|elongation factor 1-alpha	GO:0005737//cytoplasm	GO:0003746//translation elongation factor activity;GO:0003924//GTPase activity;GO:0005525//GTP binding	GO:0006414//translational elongation;GO:0006184//GTP catabolic process	gi|474216389|gb|EMS59091.1|/0/Elongation factor 1-alpha [Triticum urartu]
Hvulgare_GLEAN_10015480	342.48	354.8	248.14	193.94	200.33	181.33	224.71	173.38	130.93	124.3	115.63	115.75	278.02	299	316.35	282	323.69	374.62	286.16	290.56	228.42	236.4	168.7	177.71	210.13	239.68	281.85	248.56	287.48	303.84	343.23	339.95	K12160|1|2e-46|183|obr:102703738|small ubiquitin-related modifier	GO:0005829//cytosol;GO:0005634//nucleus	GO:0031386//protein tag;GO:0016462//pyrophosphatase activity	GO:0010498//proteasomal protein catabolic process;GO:0010286//heat acclimation;GO:0007010//cytoskeleton organization;GO:0043433//negative regulation of sequence-specific DNA binding transcription factor activity;GO:0006094//gluconeogenesis	gi|326503998|dbj|BAK02785.1|/6.13538e-53/predicted protein [Hordeum vulgare subsp. vulgare]
Hvulgare_GLEAN_10010742	341.17	365.68	360.5	242.14	215.71	194.64	164	154.88	129.79	123.42	107.45	109.89	324.65	277.16	419.63	378.53	272.46	278.78	342.66	360.89	266.57	277.78	157.85	162.68	212.97	235.54	184.64	174.1	281.32	317.99	321.47	309.59	K10802|1|2e-78|291|bdi:100838667|high mobility group protein B1	GO:0005634//nucleus	GO:0003677//DNA binding	-	gi|475556122|gb|EMT12582.1|/9.72433e-83/HMG1/2-like protein [Aegilops tauschii]
Hvulgare_GLEAN_10013321	339.73	423.21	241.6	151.37	182.71	161.78	177.36	166.2	101.57	90.61	103.09	118.05	1078.62	784.32	704.71	787.2	432.4	291.87	334.25	324.26	263.45	270.54	96.49	110.19	189.9	250.12	49.32	40.98	525.18	714.83	838.07	746.61	K11254|1|3e-53|206|pop:POPTR_0008s04720g|histone H4	GO:0000786//nucleosome;GO:0005634//nucleus	GO:0003677//DNA binding;GO:0046982//protein heterodimerization activity	GO:0006334//nucleosome assembly	gi|721697114|ref|XP_003580388.2|/3.1366e-52/PREDICTED: uncharacterized protein LOC100841093 [Brachypodium distachyon]
Hvulgare_GLEAN_10003597	338.33	372.53	450.54	333.71	346.96	291.23	204.77	222.83	206.32	196.89	133.66	137.06	362.88	354.53	359.33	369.87	378.79	341.2	401.55	400.65	306	307.36	193.84	193.68	189.03	197.68	163.85	159.97	293.16	356.45	368.34	365.38	K00053|1|0.0|955|bdi:100833488|ketol-acid reductoisomerase [EC:1.1.1.86]	GO:0009507//chloroplast	GO:0004455//ketol-acid reductoisomerase activity;GO:0000287//magnesium ion binding;GO:0070402//NADPH binding;GO:0016853//isomerase activity;GO:0042803//protein homodimerization activity	GO:0055114//oxidation-reduction process;GO:0009097//isoleucine biosynthetic process;GO:0009099//valine biosynthetic process	gi|326523455|dbj|BAJ92898.1|/0/predicted protein [Hordeum vulgare subsp. vulgare]
Hvulgare_GLEAN_10011164	338.15	354.61	367.34	251.47	390.1	353.27	457.56	388.19	350.58	346.07	307.58	303.64	448.09	404.36	411.63	411.07	357.65	401.51	407.05	421.69	445.03	443.69	284.31	274.53	492.58	511.1	345.18	334.46	388.74	393.53	412.89	400.49	K08770|1|3e-168|590|dosa:Os02t0161900-01|ubiquitin C	GO:0005773//vacuole;GO:0005634//nucleus	-	GO:0006623//protein targeting to vacuole;GO:0006464//cellular protein modification process;GO:0006511//ubiquitin-dependent protein catabolic process;GO:0016192//vesicle-mediated transport	gi|721613749|ref|XP_010227188.1|/2.78156e-167/PREDICTED: polyubiquitin isoform X1 [Brachypodium distachyon]
Hvulgare_GLEAN_10011898	338.06	400.25	263.68	165.71	171.73	147.65	100.95	76.7	67.68	61.65	47.51	61.05	513.83	430.61	535.99	497.89	252.12	213.26	290.03	289.6	235.28	253.55	100.82	109.6	134.74	166.15	34.03	24.36	253.59	323.65	412.16	388.33	K11251|1|5e-71|265|zma:100501984|histone H2A	GO:0000786//nucleosome;GO:0005634//nucleus	GO:0046982//protein heterodimerization activity;GO:0003677//DNA binding	-	gi|326526701|dbj|BAK00739.1|/7.31475e-81/predicted protein [Hordeum vulgare subsp. vulgare]
Hvulgare_GLEAN_10020936	338.04	348.95	208.74	171.86	131	116.05	92.53	75.93	58.72	58.44	57.71	60.16	464.38	446.72	412.95	380.76	259.33	294.03	232.52	256.17	210.97	214.67	95.44	99.92	86.79	91.39	184.95	180.07	461.3	421.68	346.35	346.35	K02975|1|6e-54|208|bdi:100829243|small subunit ribosomal protein S25e	GO:0005840//ribosome	-	-	gi|326509707|dbj|BAJ87069.1|/4.30799e-54/predicted protein [Hordeum vulgare subsp. vulgare]
Hvulgare_GLEAN_10011165	336.29	346.26	442.96	342.76	621	550.85	743.09	760.35	593.39	581.3	696.24	673.36	322.19	354.04	376.57	358.62	451.58	513.11	625.05	608.43	706.13	711.35	555.15	550.1	864.22	827.52	654.36	649.56	339.31	344.53	357.4	370.01	K08770|1|0.0|882|dosa:Os02t0161900-01|ubiquitin C	GO:0005773//vacuole;GO:0005634//nucleus	-	GO:0009751//response to salicylic acid;GO:0006464//cellular protein modification process;GO:0006511//ubiquitin-dependent protein catabolic process;GO:0007568//aging	gi|248337|gb|AAB21993.1|/0/polyubiquitin [Zea mays]
Hvulgare_GLEAN_10004887	330.13	349	416.11	290.15	338.05	309.84	211.25	195.35	145.97	141.58	93.44	97.61	410.66	384.5	407.16	433.08	336.76	370.57	355.45	377.76	336.06	335.96	211.75	203.39	216.8	256.84	226.57	236.84	395.46	409.98	429.79	417.97	K02998|1|2e-156|551|bdi:100832279|small subunit ribosomal protein SAe	GO:0022627//cytosolic small ribosomal subunit	GO:0003735//structural constituent of ribosome	GO:0006412//translation;GO:0000028//ribosomal small subunit assembly	gi|475604728|gb|EMT25827.1|/1.18117e-173/40S ribosomal protein SA [Aegilops tauschii]
Hvulgare_GLEAN_10008993	329.42	340.31	248.48	222.47	197.12	171.77	153.25	131.69	133.68	131.33	147.26	146.37	213.1	216.99	244.13	265.22	167.13	183.89	161.48	157.04	126.98	137.57	144.82	139.91	75.79	67.37	163.27	156.26	141.38	143.59	159.24	165.16	-	GO:0016021//integral component of membrane	-	-	gi|474383935|gb|EMS64814.1|/1.66317e-53/hypothetical protein TRIUR3_04143 [Triticum urartu]
Hvulgare_GLEAN_10022861	320.94	363.56	218.21	150.13	101.07	83	42.72	34.61	28.3	27.17	19.57	20.33	382.9	349.8	433.46	382.88	119.7	94.66	84.39	86.83	65.57	66.17	26.42	27.05	26.33	34.18	19.31	16.55	145.92	178.86	160.75	157.43	K11254|1|3e-53|206|pop:POPTR_0008s04720g|histone H4	GO:0000786//nucleosome;GO:0005634//nucleus	GO:0003677//DNA binding;GO:0046982//protein heterodimerization activity	GO:0006334//nucleosome assembly	gi|721697114|ref|XP_003580388.2|/3.1366e-52/PREDICTED: uncharacterized protein LOC100841093 [Brachypodium distachyon]
Hvulgare_GLEAN_10009043	319.84	378.52	271.22	157.51	192.4	163	212.76	185.47	99.65	94.78	92.48	93.9	669.68	582.24	618.93	718.23	887.71	808.93	643.98	655.66	466.04	516.55	348.27	344.52	360.59	412.51	301.18	298.66	771.81	1014.65	1120.37	1056.13	K02639|1|4e-64|243|zma:542276|ferredoxin	GO:0009507//chloroplast	GO:0046872//metal ion binding;GO:0009055//electron carrier activity;GO:0051537//2 iron, 2 sulfur cluster binding	GO:0022900//electron transport chain	gi|326533082|dbj|BAJ93513.1|/1.2643e-82/predicted protein [Hordeum vulgare subsp. vulgare]
Hvulgare_GLEAN_10034044	315.86	405.8	336.56	202.03	134.52	110.75	62.36	42.74	47.35	40.19	38.96	46.3	282.99	223.83	349.86	350.64	520.25	349.41	430.6	418.11	276.15	321.04	94.57	91.39	106.38	121.26	212.75	215.27	394.58	364.35	477.7	483.36	K10393|1|2e-07|55.1|mpp:MICPUCDRAFT_43440|kinesin family member 2/24;K13412|2|3e-07|54.3|dosa:Os05t0491900-00|calcium-dependent protein kinase [EC:2.7.11.1];K00430|3|3e-06|50.8|sbi:SORBI_06g021550|peroxidase [EC:1.11.1.7]	-	-	-	gi|56682580|gb|AAW21724.1|/9.3899e-101/thaumatin-like protein TLP3 [Hordeum vulgare]
Hvulgare_GLEAN_10019643	314.62	344.05	184.01	125.38	97.85	84.75	54.94	45.72	41.7	38.73	35.94	32.95	338.21	312.25	373.97	370.07	179.69	161.2	188.62	178.51	140.42	128.47	53.47	51.6	55.89	59.23	24.35	22.41	210.51	237.08	279.11	268.83	K11252|1|3e-77|286|bdi:100827576|histone H2B	GO:0000786//nucleosome;GO:0005634//nucleus	GO:0046982//protein heterodimerization activity;GO:0003677//DNA binding	-	gi|326501972|dbj|BAK06478.1|/6.50011e-79/predicted protein [Hordeum vulgare subsp. vulgare]
Hvulgare_GLEAN_10016113	313.71	313.2	162.82	134.46	158.4	137.64	101.77	94.93	99.43	99.55	91.07	85.23	339.91	377.4	330.37	356.38	321.82	382.77	228.6	201.5	238.95	237.88	193.7	193.49	105.78	82.99	129.09	100.06	412.3	383.91	343.19	375.2	K12670|1|0.0|805|bdi:100832679|oligosaccharyltransferase complex subunit beta	GO:0005774//vacuolar membrane;GO:0016023//cytoplasmic membrane-bounded vesicle;GO:0009505//plant-type cell wall;GO:0005794//Golgi apparatus;GO:0005730//nucleolus;GO:0016021//integral component of membrane;GO:0009506//plasmodesma;GO:0008250//oligosaccharyltransferase complex	GO:0004579//dolichyl-diphosphooligosaccharide-protein glycotransferase activity	GO:0001510//RNA methylation;GO:0009664//plant-type cell wall organization;GO:0009826//unidimensional cell growth;GO:0030244//cellulose biosynthetic process;GO:0048193//Golgi vesicle transport;GO:0042545//cell wall modification;GO:0018279//protein N-linked glycosylation via asparagine	gi|326510679|dbj|BAJ87556.1|/0/predicted protein [Hordeum vulgare subsp. vulgare]
Hvulgare_GLEAN_10035888	313.24	317.09	348.05	279.51	268.08	232.15	194.59	213.38	170.96	170.26	138.79	137.86	247.39	245.71	287.21	257.35	286.95	315.71	363.63	381.59	272.02	261.91	171.19	166.71	164.51	169.43	234.43	242.19	241.35	257.13	236.22	255.46	K01803|1|1e-130|464|bdi:100842850|triosephosphate isomerase (TIM) [EC:5.3.1.1]	GO:0005774//vacuolar membrane;GO:0048046//apoplast;GO:0005618//cell wall;GO:0005829//cytosol;GO:0009570//chloroplast stroma;GO:0009506//plasmodesma;GO:0005886//plasma membrane;GO:0005739//mitochondrion	GO:0004807//triose-phosphate isomerase activity;GO:0005507//copper ion binding	GO:0051788//response to misfolded protein;GO:0006098//pentose-phosphate shunt;GO:0009853//photorespiration;GO:0006094//gluconeogenesis;GO:0006833//water transport;GO:0080129//proteasome core complex assembly;GO:0044262//cellular carbohydrate metabolic process;GO:0006972//hyperosmotic response;GO:0007030//Golgi organization;GO:0043161//proteasome-mediated ubiquitin-dependent protein catabolic proc…	gi|326502178|dbj|BAK06780.1|/4.66856e-140/predicted protein [Hordeum vulgare subsp. vulgare]
Hvulgare_GLEAN_10042191	313.06	325.52	212.62	184.92	165.4	142.53	93.36	83.89	59.39	60.98	59.7	60.3	407.4	353.59	341.7	295.67	219.59	242.78	235.31	252.79	189.27	200.62	92.95	89.08	83.89	92.06	121.63	107.93	385.62	360.46	343.96	333.6	K02987|1|2e-150|531|bdi:100846406|small subunit ribosomal protein S4e	GO:0015935//small ribosomal subunit;GO:0009507//chloroplast;GO:0005739//mitochondrion	GO:0003735//structural constituent of ribosome;GO:0019843//rRNA binding	GO:0006412//translation	gi|473930078|gb|EMS49926.1|/2.18707e-151/40S ribosomal protein S4 [Triticum urartu]
Hvulgare_GLEAN_10011998	310.43	367.53	138.6	103	91.02	75.14	46.57	44.28	35.01	32.51	30.84	39.45	336.85	313.07	327.17	385.16	121.85	98.96	101.64	101.16	84.64	95.92	37.8	36.31	50.25	53.63	21.91	13.67	166.79	202.39	209.72	205.01	K11253|1|3e-70|262|pop:POPTR_0005s25530g|histone H3	GO:0000786//nucleosome;GO:0009536//plastid;GO:0005634//nucleus	GO:0003677//DNA binding;GO:0046982//protein heterodimerization activity	GO:0006334//nucleosome assembly;GO:0008283//cell proliferation	gi|300681467|emb|CBH32561.1|/1.25914e-69/histone H3, expressed [Triticum aestivum]
Hvulgare_GLEAN_10025429	310.07	320.13	230.28	183.14	159.05	140.8	112.86	94.17	84.73	77.29	71.88	75.85	380.77	403.44	357.03	343.73	245.45	271.32	252.83	250.93	203.61	205.53	107.48	102.28	78.57	76.19	116.61	113.16	391.4	384.75	325.02	334.25	K02868|1|7e-98|355|bdi:100829607|large subunit ribosomal protein L11e	GO:0005840//ribosome	GO:0003735//structural constituent of ribosome;GO:0019843//rRNA binding	GO:0006412//translation	gi|582044896|pdb|3J61|J/6.08834e-98/Chain J, Localization Of The Large Subunit Ribosomal Proteins Into A 5.5 A Cryo-em Map Of Triticum Aestivum Translating 80s Ribosome
Hvulgare_GLEAN_10018120	306.11	364.67	223.7	145.59	96.39	87.83	36.43	30.06	29.46	25.96	21.95	25.12	505.26	417.72	457.77	480.57	119.59	96.03	78.3	83.82	61.14	66.33	27.36	24.96	23.57	30.04	10.59	9.15	178.88	234.54	219.47	200.75	K11254|1|3e-53|206|pop:POPTR_0008s04720g|histone H4	GO:0000786//nucleosome;GO:0005634//nucleus	GO:0003677//DNA binding;GO:0046982//protein heterodimerization activity	GO:0006334//nucleosome assembly	gi|721697114|ref|XP_003580388.2|/3.1366e-52/PREDICTED: uncharacterized protein LOC100841093 [Brachypodium distachyon]
Hvulgare_GLEAN_10032775	305.8	306.69	228.37	188.11	184.06	161.02	107.86	90.92	95.3	89.63	83.62	75.79	338.35	326.46	317.05	309.95	206.94	265.97	209.08	216.42	211.41	212.63	158.83	146.86	101.05	95.2	163.26	147.15	332.88	324.55	285.12	286.47	K02991|1|2e-132|471|bdi:100824470|small subunit ribosomal protein S6e	GO:0022627//cytosolic small ribosomal subunit	GO:0003735//structural constituent of ribosome	GO:0006364//rRNA processing;GO:0042274//ribosomal small subunit biogenesis;GO:0006412//translation	gi|473961308|gb|EMS51115.1|/1.62124e-137/40S ribosomal protein S6 [Triticum urartu]
Hvulgare_GLEAN_10016126	305.4	320.05	424.36	276.12	372.46	315.3	454.03	403.88	245.22	215.65	202.52	201.17	249.56	200.44	340.5	381.4	323.58	290.32	298.54	281.86	306.16	343.03	218.52	217.01	332.08	377.41	371.97	327.7	158	190.79	213.22	207.6	-	GO:0016023//cytoplasmic membrane-bounded vesicle;GO:0031225//anchored component of membrane	-	-	gi|326531330|dbj|BAK05016.1|/6.51294e-34/predicted protein [Hordeum vulgare subsp. vulgare]
Hvulgare_GLEAN_10024397	302.88	324.01	445.55	356.75	245.3	215.41	235.25	249.56	323.08	327.6	393.58	398.47	168.35	262.3	245.35	257.53	461.84	415.07	381.11	380.28	248.69	236.67	374.43	353.92	218.31	183.32	306.64	334.74	136.62	186.49	160.39	181.33	K00975|1|0.0|976|bdi:100824186|glucose-1-phosphate adenylyltransferase [EC:2.7.7.27]	GO:0009501//amyloplast;GO:0009507//chloroplast	GO:0005524//ATP binding;GO:0008878//glucose-1-phosphate adenylyltransferase activity	GO:0019252//starch biosynthetic process;GO:0005978//glycogen biosynthetic process	gi|1707923|sp|P30524.2|GLGL1_HORVU/0/RecName: Full=Glucose-1-phosphate adenylyltransferase large subunit 1, chloroplastic/amyloplastic; AltName: Full=ADP-glucose pyrophosphorylase; AltName: Full=ADP-glucose synthase; AltName: Full=AGPase S; AltName: Full=Alpha-D-glucose-1-phosphate adenyl transferase; AltName: Full=BEPL; Flags: Precursor [Hordeum vulgare]
Hvulgare_GLEAN_10009973	302.76	370.89	248.87	172.62	191.29	176.61	285.14	257.08	186.59	177.51	171.43	194.33	236	204.7	355.86	505.06	371.06	256.04	330.94	306.48	295.84	309.75	240.19	265.16	467.32	539.04	634.91	649.68	197.13	302.9	324.51	299.87	-	-	-	-	gi|475573950|gb|EMT16856.1|/2.25059e-26/hypothetical protein F775_02316 [Aegilops tauschii]
Hvulgare_GLEAN_10007705	301.58	405.16	205.63	130.34	141.1	122.32	147.9	127.35	79.96	79.23	73.06	81.34	700.83	500.59	620.56	746.5	260.77	159.91	168.7	154.1	108.77	119.45	57.47	62.4	116.22	145.06	70.41	61.74	347.76	497.54	662.3	566.76	K11251|1|6e-74|275|zma:100501984|histone H2A	GO:0000786//nucleosome;GO:0005634//nucleus	GO:0046982//protein heterodimerization activity;GO:0003677//DNA binding	-	gi|326509593|dbj|BAJ87012.1|/7.31475e-81/predicted protein [Hordeum vulgare subsp. vulgare]
Hvulgare_GLEAN_10045820	301.33	324.24	176.95	121.34	112.39	100.59	80.22	63.89	51.9	47.67	53.5	57.27	485.06	346.52	404.59	435.32	255.83	261.66	195.96	209.14	155.89	167.53	69.46	69.5	98.79	119.41	120.2	95.05	381.73	373.87	441.59	408.09	K17771|1|2e-27|120|dosa:Os01t0626300-01|mitochondrial import receptor subunit TOM7	GO:0005742//mitochondrial outer membrane translocase complex	-	GO:0030150//protein import into mitochondrial matrix	gi|50313239|gb|AAT74561.1|/2.55551e-38/TOM7-like protein [Triticum aestivum]
Hvulgare_GLEAN_10041116	299.33	301.41	294.9	217.55	256.01	217.17	352.24	317.14	370.57	363.48	351.38	351.11	182.74	215.16	246.52	250.56	268.97	314.99	188.55	194.68	201.41	202.95	271.46	256.45	248.38	227.69	405.81	367.18	189.16	229.99	206.19	221.55	K16222|1|3e-21|102|aly:ARALYDRAFT_919507|Dof zinc finger protein DOF5.5;K02184|3|8e-08|50.8|tcc:TCM_014113|formin 2;K13098|5|5e-07|55.1|cam:101514147|RNA-binding protein FUS	-	GO:0003677//DNA binding	GO:0006355//regulation of transcription, DNA-templated	gi|3777436|emb|CAA04440.1|/0/DNA binding protein [Hordeum vulgare subsp. vulgare]
Hvulgare_GLEAN_10024180	299.12	309.19	222.39	191.74	158.51	134.38	109.28	90.79	73.29	75.45	72.2	71.34	366.21	386.95	357.77	348.41	257.9	288.48	239.92	244.97	207.36	210.65	123.38	116.9	96.64	101.53	162.7	151.8	409.31	374.31	302.28	325.79	K02877|1|6e-117|419|bdi:100821379|large subunit ribosomal protein L15e	GO:0005840//ribosome;GO:0005739//mitochondrion	GO:0003735//structural constituent of ribosome	GO:0006412//translation	gi|326508668|dbj|BAJ95856.1|/1.60793e-117/predicted protein [Hordeum vulgare subsp. vulgare]
Hvulgare_GLEAN_10046224	297.24	339.31	186.03	123.17	204.16	185.07	288.32	240.56	314.57	284.14	283.33	283.3	278.89	227.49	339.02	378.66	201.72	171.2	113.78	101.04	119.6	118.35	166.59	153.53	98.52	103.4	466.16	436.68	71.21	104.35	170.78	184.29	K13993|1|6e-69|258|bdi:100839695|HSP20 family protein	GO:0005737//cytoplasm	-	GO:0051260//protein homooligomerization	gi|326490111|dbj|BAJ94129.1|/6.9702e-81/predicted protein [Hordeum vulgare subsp. vulgare]
Hvulgare_GLEAN_10048037	296.09	310.3	365.86	289.62	460.71	386.2	896.7	873.45	469.73	475.29	647.1	574.96	144.18	180.63	226.19	251.67	21.89	24.43	23.92	26.15	39.08	31.4	45.33	41.28	48.9	50.16	56.23	42.14	12.38	9.88	11.87	14.15	-	-	GO:0045735//nutrient reservoir activity	-	gi|475609163|gb|EMT27293.1|/1.4307e-57/hypothetical protein F775_27289 [Aegilops tauschii]
Hvulgare_GLEAN_10024233	296.01	311.95	222.78	186.43	100.66	82.22	33.19	42.22	29.26	29.22	14.83	14.06	203.91	273.21	297.05	296.93	384.81	438.14	352.69	334.03	174.21	156.94	108.56	102.67	33.83	26.27	17.44	15.11	177.16	194.32	192.18	216.74	K00695|1|0.0|1566|bdi:100841916|sucrose synthase [EC:2.4.1.13]	GO:0000124//SAGA complex;GO:0005643//nuclear pore;GO:0070390//transcription export complex 2;GO:0071819//DUBm complex	GO:0016157//sucrose synthase activity;GO:0003713//transcription coactivator activity	GO:0045893//positive regulation of transcription, DNA-templated;GO:0006406//mRNA export from nucleus;GO:0015031//protein transport;GO:0005985//sucrose metabolic process;GO:0016578//histone deubiquitination;GO:0006368//transcription elongation from RNA polymerase II promoter	gi|401139|sp|P31923.1|SUS2_HORVU/0/RecName: Full=Sucrose synthase 2; AltName: Full=Sucrose-UDP glucosyltransferase 2 [Hordeum vulgare]
Hvulgare_GLEAN_10012521	295.88	302.02	390.56	300.05	399.37	334.76	183.52	207.47	208.42	221.05	175.83	164.74	410.03	346.72	374.74	398.25	289.45	349.24	350.82	344.67	385.98	374.33	266.23	244.61	192.53	168.83	181.29	164.35	391.58	384.72	451.03	442.38	K03234|1|0.0|1642|bdi:100836272|elongation factor 2	GO:0005840//ribosome	GO:0003746//translation elongation factor activity;GO:0003924//GTPase activity;GO:0005525//GTP binding	GO:0006414//translational elongation;GO:0006184//GTP catabolic process	gi|474416089|gb|EMS67172.1|/0/Elongation factor 2 [Triticum urartu]
Hvulgare_GLEAN_10049025	295.66	356.01	244.49	187.62	220.17	184.52	172.46	144.67	97.52	86.03	78.45	84.19	465.37	363.42	449.16	542.16	345.43	274.21	278.68	276.87	257.02	290.14	125.26	135.74	267.12	296.2	235.31	226.03	428.76	551.91	617.67	565.42	K17769|1|8e-32|134|sbi:SORBI_07g023490|mitochondrial import receptor subunit TOM22	GO:0005741//mitochondrial outer membrane	-	GO:0006886//intracellular protein transport	gi|326517052|dbj|BAJ96518.1|/1.84596e-41/predicted protein [Hordeum vulgare subsp. vulgare]
Hvulgare_GLEAN_10003921	294.23	302.24	314.34	259.11	292.26	263.5	269.9	259.11	323.39	336.54	355.62	341.92	221.51	281.82	235.38	234.95	269.99	333.8	211.6	209.21	282.69	266.35	323.14	308.31	186.25	149.04	224.13	194.81	190.12	208.79	181.38	198.53	K03262|1|0.0|784|bdi:100831458|translation initiation factor 5	-	GO:0005525//GTP binding;GO:0003743//translation initiation factor activity	GO:0006413//translational initiation	gi|326510499|dbj|BAJ87466.1|/0/predicted protein [Hordeum vulgare subsp. vulgare]
Hvulgare_GLEAN_10026350	293.53	322.07	114.81	91.22	64.3	53.58	37.31	30.13	49.71	50.05	39.89	33.38	172.88	188.19	200.94	215.04	155.37	154.51	56.73	62.07	51.1	60.86	37.82	40.64	24.19	25.36	31.32	25.08	173.5	183.22	142.14	147.14	K02138|1|6e-86|315|sbi:SORBI_07g023320|F-type H+-transporting ATPase subunit d	GO:0005774//vacuolar membrane;GO:0022626//cytosolic ribosome;GO:0005730//nucleolus;GO:0000276//mitochondrial proton-transporting ATP synthase complex, coupling factor F(o);GO:0009535//chloroplast thylakoid membrane	GO:0008270//zinc ion binding;GO:0015078//hydrogen ion transmembrane transporter activity;GO:0016787//hydrolase activity;GO:0005507//copper ion binding	GO:0051788//response to misfolded protein;GO:0009853//photorespiration;GO:0080129//proteasome core complex assembly;GO:0006511//ubiquitin-dependent protein catabolic process;GO:0015986//ATP synthesis coupled proton transport	gi|326500102|dbj|BAJ90886.1|/9.11509e-92/predicted protein [Hordeum vulgare subsp. vulgare]
Hvulgare_GLEAN_10004749	292.66	297.04	285.06	232.25	213.12	181.72	152.52	152.6	123.52	121.15	113.15	105.6	270.82	243.41	252.29	333.8	361.92	410.68	417.93	424.52	290.59	283.36	183.5	175.32	152.45	145.51	191.16	181.78	313.61	307.92	310.44	321.42	K06630|1|5e-139|493|dosa:Os02t0580300-01|14-3-3 protein epsilon	GO:0005737//cytoplasm;GO:0019005//SCF ubiquitin ligase complex;GO:0005634//nucleus	GO:0016818//hydrolase activity, acting on acid anhydrides, in phosphorus-containing anhydrides;GO:0019904//protein domain specific binding;GO:0005524//ATP binding	GO:0009740//gibberellic acid mediated signaling pathway;GO:0006355//regulation of transcription, DNA-templated;GO:0010265//SCF complex assembly;GO:0016567//protein ubiquitination;GO:0031146//SCF-dependent proteasomal ubiquitin-dependent protein catabolic process	gi|2492487|sp|Q43470.1|1433B_HORVU/1.64198e-143/RecName: Full=14-3-3-like protein B; Short=14-3-3B [Hordeum vulgare]
Hvulgare_GLEAN_10003760	291.55	303.08	203.39	182.83	113.42	104.31	47.77	45.79	55.27	49.21	17.82	15.55	253.75	383.12	396.9	377.26	310.26	301.52	293.34	302.54	323.9	287.85	221.75	220.71	161.09	145.01	12.92	10.99	335.29	502	297.34	331.8	-	GO:0016023//cytoplasmic membrane-bounded vesicle	-	-	gi|326491299|dbj|BAK05749.1|/1.09552e-57/predicted protein [Hordeum vulgare subsp. vulgare]
Hvulgare_GLEAN_10010693	291.49	293.25	128.62	97.57	76.45	69.66	57.32	36.39	49.09	49.75	41.77	37.62	226.06	223.66	234.84	227.97	159.68	185.21	108.51	107.12	87.93	100.96	62.56	61.9	25.16	22.82	70.22	55.85	212.65	205.92	180.41	193.28	-	GO:0005753//mitochondrial proton-transporting ATP synthase complex;GO:0005730//nucleolus;GO:0045263//proton-transporting ATP synthase complex, coupling factor F(o);GO:0009507//chloroplast	GO:0005507//copper ion binding;GO:0008270//zinc ion binding;GO:0050897//cobalt ion binding	GO:0006511//ubiquitin-dependent protein catabolic process;GO:0051788//response to misfolded protein;GO:0080129//proteasome core complex assembly;GO:0009555//pollen development;GO:0009853//photorespiration;GO:0015992//proton transport	gi|474004547|gb|EMS52345.1|/1.94588e-121/hypothetical protein TRIUR3_14987 [Triticum urartu]
Hvulgare_GLEAN_10010599	290.64	302.06	203.23	146.42	105.26	97	87.91	61.89	58.74	54.31	53.57	49.41	240.94	249.99	289.48	257.02	207.24	217.23	179.24	191.94	156.36	159.31	91.65	95.89	65.16	64.45	127	127.29	240.43	236.52	196.71	196.09	K02978|1|2e-46|183|bdi:100843921|small subunit ribosomal protein S27e	GO:0005618//cell wall;GO:0009506//plasmodesma;GO:0022627//cytosolic small ribosomal subunit	GO:0046872//metal ion binding;GO:0003735//structural constituent of ribosome	GO:0001510//RNA methylation;GO:0006412//translation;GO:0042545//cell wall modification;GO:0042254//ribosome biogenesis;GO:0009664//plant-type cell wall organization	gi|45645202|sp|Q96564.2|RS27_HORVU/2.13276e-45/RecName: Full=40S ribosomal protein S27; AltName: Full=Manganese efficiency-related protein 1 [Hordeum vulgare]
Hvulgare_GLEAN_10036394	286.91	313.2	246.14	183.9	238.86	216.8	315.91	307.32	240.75	241.99	223.67	224.38	256.67	234.08	285.15	303.34	339.67	323.23	308.52	303.21	247.4	257.96	163.32	166.29	243.04	292.86	228.87	224.18	352.35	357.51	369.39	366.15	K04371|1|3e-13|73.2|vvi:100254083|mitogen-activated protein kinase 1/3 [EC:2.7.11.24];K13172|3|2e-07|53.9|cvr:CHLNCDRAFT_140537|serine/arginine repetitive matrix protein 2;K08248|4|2e-06|50.4|dosa:Os06t0656000-00|mandelonitrile lyase [EC:4.1.2.10];K13680|5|2e-06|50.4|dosa:Os06t0230100-00|beta-mannan synthase [EC:2.4.1.32]	GO:0005634//nucleus	GO:0003700//sequence-specific DNA binding transcription factor activity;GO:0043565//sequence-specific DNA binding	GO:0006355//regulation of transcription, DNA-templated	gi|32400889|gb|AAP80676.1|AF479057_1/4.35166e-62/ocs-element binding factor 1, partial [Triticum aestivum]
Hvulgare_GLEAN_10032147	285.11	333.43	262.61	160.79	151.79	122.74	63.92	55.54	45.96	40.65	37.99	38.15	555.99	400.92	390.35	415.51	185.49	141.29	196.4	194.64	171.31	182.85	49.51	55.13	83.52	96.46	23.87	17.06	269.19	309.87	472.31	417.44	K11254|1|3e-53|206|pop:POPTR_0008s04720g|histone H4	GO:0000786//nucleosome;GO:0005634//nucleus	GO:0003677//DNA binding;GO:0046982//protein heterodimerization activity	GO:0006334//nucleosome assembly	gi|721697114|ref|XP_003580388.2|/3.1366e-52/PREDICTED: uncharacterized protein LOC100841093 [Brachypodium distachyon]
Hvulgare_GLEAN_10015714	284.87	300.64	109.85	76.61	69.31	59.96	26.83	29.87	10.76	12.52	6.33	5.61	924.07	795.05	695.75	719.02	395.39	447	444.88	435.64	187.48	218.98	57.15	58.23	78.87	78.76	6.46	5.49	1659.67	1513.78	1952.13	1822.87	K01602|1|8e-93|338|bdi:100840557|ribulose-bisphosphate carboxylase small chain [EC:4.1.1.39]	GO:0009507//chloroplast	GO:0016984//ribulose-bisphosphate carboxylase activity;GO:0004497//monooxygenase activity	GO:0019253//reductive pentose-phosphate cycle;GO:0009853//photorespiration;GO:0055114//oxidation-reduction process	gi|326488091|dbj|BAJ89884.1|/2.31281e-99/predicted protein [Hordeum vulgare subsp. vulgare]
Hvulgare_GLEAN_10027761	284.05	284.01	238.4	182.09	148.58	129.89	123.07	104.67	71.63	78.77	82.61	79.24	392.84	354.85	339.36	353.13	263.74	263.32	279.29	302.48	232.76	253.56	125.25	128.29	141.79	158.13	144.78	133.54	390.31	412.52	517.94	452.1	K07466|1|3e-46|182|obr:102705719|replication factor A1	GO:0009536//plastid	-	-	gi|326492518|dbj|BAK02042.1|/1.99852e-67/predicted protein [Hordeum vulgare subsp. vulgare]
Hvulgare_GLEAN_10020357	281.82	292.65	193.95	155.44	138.66	116.67	110.42	81.25	69.34	71.4	65.42	62.92	337	364.08	329.42	323.63	211.06	252.53	177.92	182.16	169.23	173.98	118.45	109.43	85.1	86.28	183.27	178.29	393.54	359.69	275.3	280.72	K02958|1|7e-78|288|bdi:100836895|small subunit ribosomal protein S15e	GO:0015935//small ribosomal subunit	GO:0003735//structural constituent of ribosome;GO:0003723//RNA binding	GO:0006412//translation	gi|326501358|dbj|BAJ98910.1|/7.63185e-83/predicted protein [Hordeum vulgare subsp. vulgare]
Hvulgare_GLEAN_10017006	281.74	361.46	575.89	438.07	712.08	629.39	1260.75	1529.83	1539.01	1506.56	1821.69	2071.05	141.47	118.93	189.58	261.07	367.62	273.45	441.48	450.16	741.43	747.79	1394.28	1458.15	1918.82	1833.15	1529.54	1652.59	147.82	211.88	298.07	287.47	K08248|1|8e-06|48.9|dosa:Os06t0656000-00|mandelonitrile lyase [EC:4.1.2.10]	GO:0005576//extracellular region	GO:0015066;GO:0004867//serine-type endopeptidase inhibitor activity	GO:0010951//negative regulation of endopeptidase activity	gi|82658796|gb|ABB88572.1|/1.20628e-80/limit dextrinase inhibitor [Hordeum vulgare]
Hvulgare_GLEAN_10022337	278.92	271.5	310.79	228.92	265.39	227.22	299.44	272.14	236.41	221.17	297.87	284.54	337.7	286.47	267.58	273.32	382.18	457.2	510.12	524.11	502.13	499.95	313.24	306.65	545.79	604.71	772.49	746.03	411.47	333.1	388.61	386.35	K08770|1|3e-168|590|dosa:Os02t0161900-01|ubiquitin C	GO:0005773//vacuole;GO:0005634//nucleus	-	GO:0006623//protein targeting to vacuole;GO:0006464//cellular protein modification process;GO:0006511//ubiquitin-dependent protein catabolic process;GO:0016192//vesicle-mediated transport	gi|721613749|ref|XP_010227188.1|/2.78156e-167/PREDICTED: polyubiquitin isoform X1 [Brachypodium distachyon]
Hvulgare_GLEAN_10044811	278.84	277.36	236.7	208.41	254.23	212.7	147.3	148.07	192.22	197.2	157.71	149.95	185.43	235.61	225.04	224.02	205.57	268.35	193.62	180.55	207.3	201.1	209.57	201.61	98.43	76.34	189.47	156.38	189.71	174.69	148.82	172.96	K10956|1|0.0|927|bdi:100830668|protein transport protein SEC61 subunit alpha	GO:0016020//membrane;GO:0016023//cytoplasmic membrane-bounded vesicle	-	GO:0015031//protein transport	gi|222624444|gb|EEE58576.1|/0/hypothetical protein OsJ_09896 [Oryza sativa Japonica Group]
Hvulgare_GLEAN_10009350	278.5	308.96	226.74	173.8	166.56	156.43	136.88	109.5	86.62	81.42	72.38	76.97	451.13	406.81	377.3	357.91	264.37	266.23	236.45	245.16	215.86	207.41	131.59	131.95	118.92	123.18	175.95	171.19	405.93	444.79	404.4	381.18	K02953|1|4e-72|269|bdi:100825183|small subunit ribosomal protein S13e	GO:0005840//ribosome;GO:0005739//mitochondrion	GO:0003735//structural constituent of ribosome;GO:0019843//rRNA binding	GO:0006412//translation	gi|326506498|dbj|BAJ86567.1|/7.70645e-80/predicted protein [Hordeum vulgare subsp. vulgare]
Hvulgare_GLEAN_10013552	277.65	321.41	177.86	115.92	99.59	88.36	103.42	83.9	58.53	50.63	57.73	60.57	609.53	458.68	472.18	507.37	301.52	214.52	225.16	234.27	175.91	204.22	74.37	86.33	154.99	175.72	69.62	55.78	430.1	579.2	706.22	625.82	K11254|1|1e-54|212|gmx:100793106|histone H4	GO:0000786//nucleosome;GO:0005634//nucleus	GO:0003677//DNA binding;GO:0046982//protein heterodimerization activity	GO:0006334//nucleosome assembly	gi|414589551|tpg|DAA40122.1|/5.98187e-56/TPA: histone H4.3 [Zea mays]
Hvulgare_GLEAN_10016609	272.64	308.16	237.41	140.94	195.78	165.23	164.77	131.08	109.82	115.41	101.54	102.04	272.14	254.03	406.66	355.6	346.36	270.54	291.57	274.81	224.74	254.19	133.64	139.02	161.09	164.72	172.46	147.06	273.99	385.73	450.29	429.06	-	GO:0005753//mitochondrial proton-transporting ATP synthase complex;GO:0009536//plastid	-	GO:0006511//ubiquitin-dependent protein catabolic process;GO:0051788//response to misfolded protein;GO:0080129//proteasome core complex assembly;GO:0009060//aerobic respiration;GO:0009853//photorespiration;GO:0046686//response to cadmium ion;GO:0006096//glycolytic process	gi|357137675|ref|XP_003570425.1|/1.33496e-39/PREDICTED: uncharacterized protein LOC100841437 [Brachypodium distachyon]
Hvulgare_GLEAN_10021400	271.62	292.13	157.85	123.33	111.63	98.76	58.18	44.82	42.64	39.59	29.04	28.36	278.66	306.27	278.92	238.93	149.58	174.07	138.3	136.59	123.22	132.68	61.51	61.36	42.89	40.82	96.88	89.22	314.76	287.69	230.72	235.38	K02868|1|5e-97|353|bdi:100829607|large subunit ribosomal protein L11e	GO:0005840//ribosome	GO:0003735//structural constituent of ribosome;GO:0019843//rRNA binding	GO:0006412//translation	gi|475576189|gb|EMT17477.1|/1.39409e-97/60S ribosomal protein L11 [Aegilops tauschii]
Hvulgare_GLEAN_10004369	270.55	353.42	252.75	163.15	115.5	107.56	82.28	76.3	42.31	49.9	34.02	36.95	300.06	239.52	369.45	441.14	223.18	170.92	183.22	177.62	97.65	107.24	85.9	91.03	79.97	87.6	118.24	121.34	141.72	197.59	258.87	243.07	K09566|1|5e-06|50.8|atr:s00002p00269760|peptidyl-prolyl isomerase G (cyclophilin G) [EC:5.2.1.8]	-	-	-	gi|670426983|ref|XP_008654166.1|/1.81623e-08/PREDICTED: serine/arginine repetitive matrix protein 1-like [Zea mays]
Hvulgare_GLEAN_10049691	269.06	308.92	406.41	274.27	435.36	383.85	532.27	540.93	487.12	480.2	484.26	512.13	169.36	149.63	244.09	294.98	174.22	169.62	243.22	237.75	287.55	272.9	327.96	333.06	497.03	560.05	337.9	347.08	68.37	96.2	147.44	138.35	K14325|1|1e-06|53.1|bdi:100845778|RNA-binding protein with serine-rich domain 1	-	-	-	gi|326509775|dbj|BAJ87103.1|/8.38014e-130/predicted protein [Hordeum vulgare subsp. vulgare]
Hvulgare_GLEAN_10042069	269.03	296.59	366.57	271.7	302.38	262.91	263.82	278.63	233.81	225.29	172.99	193.19	210.89	184.77	243.79	282	202.54	170.98	285.88	268.69	258	268.33	201.32	201.87	310.02	370.34	274.18	284.98	135.26	152.98	173.04	174.99	K09872|1|1e-151|535|bdi:100844653|aquaporin PIP	GO:0016021//integral component of membrane;GO:0005886//plasma membrane	GO:0005215//transporter activity	GO:0006810//transport	gi|166197631|dbj|BAG06231.1|/2.30679e-159/plasma membrane intrinsic protein [Hordeum vulgare]
Hvulgare_GLEAN_10034579	268.6	310.26	502.95	452.04	301.25	267.84	117.71	120.96	127.43	118.08	47.12	52.2	309.67	487.07	515.12	573.75	425.2	384.85	1006.64	1040.29	847.24	763.08	583.74	589.72	398.72	356.17	23.45	21.04	260.22	392.72	284.17	329.89	-	-	-	-	gi|474346229|gb|EMS62846.1|/6.75909e-80/hypothetical protein TRIUR3_07725 [Triticum urartu]
Hvulgare_GLEAN_10035802	268.41	364.58	573.58	343.99	551.92	502.88	658.64	511.58	414.16	371.54	439.58	545.49	303.76	236.77	375.37	569.78	176.39	124.48	239.11	252.07	241.91	265.5	283.8	329.22	347.28	394.66	384.2	373.71	140.06	220.67	267.23	258.96	K13171|1|2e-08|57.0|crb:CARUB_v10022637mg|serine/arginine repetitive matrix protein 1;K14325|4|2e-07|53.9|cit:102613079|RNA-binding protein with serine-rich domain 1;K02140|5|2e-07|53.9|ota:Ot10g02310|F-type H+-transporting ATPase subunit g	-	-	-	gi|326519781|dbj|BAK00263.1|/7.35537e-46/predicted protein [Hordeum vulgare subsp. vulgare]
Hvulgare_GLEAN_10021823	268.1	265.87	168.73	134.31	102.47	93.41	70.69	52.04	48.94	50.58	43.88	45.21	299.73	312.02	283	251.9	161.35	196.88	142.21	142.36	112.42	114.86	66.22	61.4	50.79	52.09	91.17	81.12	263.42	246.93	206.01	208.49	K02969|1|1e-58|224|bdi:100838410|small subunit ribosomal protein S20e	GO:0015935//small ribosomal subunit	GO:0003735//structural constituent of ribosome;GO:0003723//RNA binding	GO:0006412//translation	gi|392976164|gb|AFM95250.1|/1.53767e-59/ribosomal protein S20 [Triticum aestivum]
Hvulgare_GLEAN_10047604	268.02	291.02	239.7	177.27	153.74	135.72	202.11	171.92	144.17	122.65	119.57	124.35	360.79	324.44	366.2	405.83	305.31	270.99	299.07	282.04	210.82	217.55	158.13	164.85	205.02	221.19	248.62	250.04	290.66	318.52	299.69	288.01	K13448|1|7e-79|291|obr:102720541|calcium-binding protein CML	-	GO:0005509//calcium ion binding	-	gi|326489207|dbj|BAK01587.1|/5.04983e-79/predicted protein [Hordeum vulgare subsp. vulgare]
Hvulgare_GLEAN_10005050	266.44	271.45	217.39	164.61	198.91	169.38	137.88	148.82	98.29	100.86	75.46	76.27	389.19	394.85	384.84	403.11	390.95	418.71	349.2	350.69	298.27	314.26	180.01	169.63	218.1	242.62	149.01	149.56	373.28	401.36	435.19	420	K17086|1|0.0|1006|sot:102594493|transmembrane 9 superfamily member 2/4	GO:0016021//integral component of membrane;GO:0016023//cytoplasmic membrane-bounded vesicle	-	-	gi|326513810|dbj|BAJ87923.1|/0/predicted protein [Hordeum vulgare subsp. vulgare]
Hvulgare_GLEAN_10001973	266.39	278.78	262.78	223.33	234	197.94	155.62	162.69	142.79	142.97	112.36	105.99	338.84	326.47	293.11	315.74	187.84	229.14	249.77	247.21	199.21	198.33	138.27	132.56	113.12	107.55	120.96	111.29	288.28	278.18	281.71	286.5	K10355|1|0.0|756|bdi:100834364|actin, other eukaryote	GO:0005856//cytoskeleton;GO:0005737//cytoplasm	GO:0005524//ATP binding	-	gi|474259583|gb|EMS60494.1|/0/Actin-3 [Triticum urartu]
Hvulgare_GLEAN_10029069	266.14	294.11	167.82	148.51	83.47	73.8	28.18	26.38	21.9	25.99	7.62	6.2	252.27	432.03	437.07	393.3	300.28	266.04	306.58	331.93	324.92	307.27	213.68	205.11	146.49	122.02	9.71	9.44	321.35	588.48	338.97	321.56	-	GO:0016023//cytoplasmic membrane-bounded vesicle	-	-	gi|326491299|dbj|BAK05749.1|/1.47591e-54/predicted protein [Hordeum vulgare subsp. vulgare]
Hvulgare_GLEAN_10003543	265.75	280.43	139.41	119.66	98.44	83.23	81.78	65.12	40.3	43.05	52.33	50.58	337.95	371.37	281.77	268.38	210.4	272.61	218.04	226.26	174.68	181.65	91.7	86.37	78.35	83.23	112.01	109.79	390.48	385.05	329.39	316.91	K02955|1|9e-80|294|bdi:100839846|small subunit ribosomal protein S14e	GO:0005840//ribosome	GO:0003735//structural constituent of ribosome	GO:0006412//translation	gi|473881894|gb|EMS47995.1|/2.02802e-80/40S ribosomal protein S14 [Triticum urartu]
Hvulgare_GLEAN_10012301	265.09	284.52	135.02	105.22	66.1	52.33	58.42	51.35	39.45	37.52	46.4	48.36	437.14	427.1	371.46	398.34	161.71	164.7	90.16	90.8	58.86	61.41	30.48	32.99	28.87	36.76	13.76	11.5	241.62	265.17	241.85	224.72	K11251|1|2e-59|226|bdi:100831894|histone H2A	GO:0000786//nucleosome;GO:0005634//nucleus	GO:0046982//protein heterodimerization activity;GO:0003677//DNA binding	-	gi|475576590|gb|EMT17582.1|/7.5732e-75/Histone H2A.1 [Aegilops tauschii]
Hvulgare_GLEAN_10007171	265.03	276.72	180.09	126.34	102.81	86.99	57.17	53.98	37.37	35.36	32.35	33.42	488.01	369.83	334.45	350.81	199.7	218.31	163.33	174.75	153.23	157.77	66.69	68.56	81.8	98.82	124.82	109.62	343.27	355.72	442.06	409.54	K02997|1|8e-100|362|bdi:100834772|small subunit ribosomal protein S9e	GO:0015935//small ribosomal subunit	GO:0003735//structural constituent of ribosome;GO:0019843//rRNA binding	GO:0006412//translation	gi|326500076|dbj|BAJ90873.1|/1.1076e-103/predicted protein [Hordeum vulgare subsp. vulgare]
Hvulgare_GLEAN_10010112	264.93	326.21	126.27	79.66	74.64	70.16	74.04	50.41	43.6	37.35	40.46	47.33	735.27	544.92	485.14	584.31	209.65	122.3	150.35	142.89	106.8	121.16	46.3	53.09	70.65	79.45	18.98	14.14	147.17	267.49	316.78	292.52	K11254|1|3e-53|206|pop:POPTR_0008s04720g|histone H4	GO:0000786//nucleosome;GO:0005634//nucleus	GO:0003677//DNA binding;GO:0046982//protein heterodimerization activity	GO:0006334//nucleosome assembly	gi|721697114|ref|XP_003580388.2|/3.1366e-52/PREDICTED: uncharacterized protein LOC100841093 [Brachypodium distachyon]
Hvulgare_GLEAN_10012633	264.27	267.35	159.67	129.61	96.48	79.12	78.48	70.07	54.55	47.59	56.53	51.99	296.34	295.76	285.99	283.92	162.06	191.53	142.24	152.2	119.23	119.65	62.08	63.3	53.18	56.17	92.08	88.96	262.38	249.46	231.72	240.01	K11253|1|3e-71|266|crb:CARUB_v10005990mg|histone H3	GO:0005840//ribosome;GO:0000786//nucleosome;GO:0005634//nucleus	GO:0003735//structural constituent of ribosome;GO:0003677//DNA binding;GO:0046982//protein heterodimerization activity	GO:0006007//glucose catabolic process;GO:0006412//translation;GO:0006605//protein targeting;GO:0006334//nucleosome assembly	gi|296083584|emb|CBI23573.3|/2.53709e-70/unnamed protein product [Vitis vinifera]
Hvulgare_GLEAN_10038021	264.23	290.59	175.68	118.52	114.3	92.21	88.26	81.92	59.25	50.26	68.12	71.37	383.36	354.35	371.12	355.61	163.66	160.51	168.26	167.13	146.2	149.74	84.59	74.35	83.6	98.96	33.54	30.13	217.64	255.01	258.96	237.32	K11252|1|3e-67|253|bdi:100829292|histone H2B	GO:0000786//nucleosome;GO:0005634//nucleus	GO:0046982//protein heterodimerization activity;GO:0003677//DNA binding	-	gi|326510547|dbj|BAJ87490.1|/2.29789e-79/predicted protein [Hordeum vulgare subsp. vulgare]
Hvulgare_GLEAN_10024601	262.67	270.13	167.73	138.68	137.27	119.34	95.66	80.58	75.52	75.96	59.22	62	162.5	193.23	238.18	224.19	199.53	221.37	165.68	175.53	148.62	153.22	93.4	94.26	87.28	79.73	139.16	132.88	205.57	215.33	186.28	198.47	K11251|1|1e-70|264|bdi:100840870|histone H2A	GO:0000786//nucleosome;GO:0005634//nucleus	GO:0046982//protein heterodimerization activity;GO:0003677//DNA binding	-	gi|357116096|ref|XP_003559820.1|/9.60748e-70/PREDICTED: probable histone H2A variant 3 [Brachypodium distachyon]
Hvulgare_GLEAN_10010193	262.18	298.97	429.37	320.51	424.43	372.16	568.96	530.87	412.96	377.21	383.73	426.44	68.3	59.93	187.82	191.68	287.59	250.21	436.67	446.69	320.2	335.93	422.24	415.44	378.53	413.36	706.51	774.81	80.43	111.66	146.94	146.27	K14325|1|4e-08|56.2|ppp:PHYPADRAFT_105411|RNA-binding protein with serine-rich domain 1;K00430|3|8e-08|53.9|obr:102718644|peroxidase [EC:1.11.1.7];K13171|5|1e-07|54.3|aly:ARALYDRAFT_901882|serine/arginine repetitive matrix protein 1	-	-	-	gi|473933531|gb|EMS50054.1|/2.11539e-53/hypothetical protein TRIUR3_13855 [Triticum urartu]
Hvulgare_GLEAN_10001405	261.72	344.75	157.45	93.73	52.81	48.85	50.32	58.89	41.94	33.8	23.12	26.53	389.74	301.01	448.19	681.89	296.04	162.51	194.09	182.51	95.26	109.42	65.6	64.25	72.76	85.88	33.49	30.47	164.42	258.26	290.77	282.85	K03353|1|1e-18|92.4|bdi:100827551|anaphase-promoting complex subunit 6;K13412|2|3e-06|51.2|dosa:Os05t0491900-00|calcium-dependent protein kinase [EC:2.7.11.1];K13171|3|4e-06|50.8|crb:CARUB_v10022637mg|serine/arginine repetitive matrix protein 1;K03006|4|8e-06|49.7|cre:CHLREDRAFT_196948|DNA-directed RNA polymerase II subunit RPB1 [EC:2.7.7.6]	-	-	-	gi|475606121|gb|EMT26292.1|/5.47939e-92/hypothetical protein F775_01459 [Aegilops tauschii]
Hvulgare_GLEAN_10010725	260.79	293.6	192.01	122.61	80.93	69.4	35.76	28.22	21.26	21.92	13.86	13.64	336.81	270.27	335.95	344.15	33.5	28.05	32.26	33.41	22.71	25.86	8.34	9.01	8.76	10.46	2.76	2.08	48.22	59.4	58.39	53.57	K11254|1|3e-53|206|pop:POPTR_0008s04720g|histone H4	GO:0000786//nucleosome;GO:0005634//nucleus	GO:0003677//DNA binding;GO:0046982//protein heterodimerization activity	GO:0006334//nucleosome assembly	gi|721697114|ref|XP_003580388.2|/3.1366e-52/PREDICTED: uncharacterized protein LOC100841093 [Brachypodium distachyon]
Hvulgare_GLEAN_10022639	260.53	283.65	304.92	212.69	264.17	218.54	244.07	228.56	153.2	133.1	143.7	147.82	245.91	178.67	300	332.2	249.92	220.36	303.47	325.89	261.45	286.81	144.49	145.65	273.01	325.19	95.24	90.28	185.56	209.42	281.89	271.48	-	GO:0016023//cytoplasmic membrane-bounded vesicle	-	-	gi|326500226|dbj|BAK06202.1|/9.30893e-32/predicted protein [Hordeum vulgare subsp. vulgare]
Hvulgare_GLEAN_10013343	260.15	266.42	140.22	100.68	72.51	64.24	42	41.36	37.83	34.28	41.33	44.27	396.03	392.09	390.28	350.16	208.94	205.92	152.83	152.58	102.12	110.42	49.94	52.04	41.92	44.6	18.26	13.05	258.78	291.69	270.12	259.86	K11251|1|2e-59|226|bdi:100831894|histone H2A	GO:0000786//nucleosome;GO:0005634//nucleus	GO:0046982//protein heterodimerization activity;GO:0003677//DNA binding	-	gi|326531176|dbj|BAK04939.1|/3.39946e-75/predicted protein [Hordeum vulgare subsp. vulgare]
Hvulgare_GLEAN_10059919	259.94	342.97	468.49	271.15	390.59	342.05	325.17	305.54	231.83	224.8	136.8	152.07	341.25	246.07	385.17	420.29	273.76	177.75	312.29	300.86	320.25	341.19	192.34	216.14	423.65	515.35	370.55	359.19	139.71	218.11	360.75	315.79	K08065|1|2e-41|169|obr:102710313|nuclear transcription Y subunit beta	-	-	-	gi|473964332|gb|EMS51180.1|/1.2217e-128/Nuclear transcription factor Y subunit B-6 [Triticum urartu]
Hvulgare_GLEAN_10013201	259.51	271.22	119.13	78.57	75.02	67.35	124.25	105.22	52.33	52.89	52.75	56.61	351.89	331.27	331.35	360.33	326.41	366.46	224.24	223.87	153.15	169.78	123.8	118.68	112.78	118.14	129.39	135.69	335.75	357.69	337.5	342.49	K13412|1|3e-06|49.7|dosa:Os05t0491900-00|calcium-dependent protein kinase [EC:2.7.11.1]	GO:0016023//cytoplasmic membrane-bounded vesicle	-	-	gi|474174446|gb|EMS57713.1|/2.56114e-30/hypothetical protein TRIUR3_30382 [Triticum urartu]
Hvulgare_GLEAN_10000221	258.55	264.6	299.41	201.2	245.62	213.32	256.33	218.71	159.47	156.39	94	91.74	65.67	52.29	125.75	134.78	148.07	169.5	234.61	235.72	201.95	209.93	97.93	100.68	202.59	227.24	302.75	299.35	40.49	40.08	79.23	87.1	K09286|1|5e-14|77.4|dosa:Os03t0183000-01|EREBP-like factor	-	-	GO:0001101//response to acid chemical;GO:0009725//response to hormone;GO:0071310//cellular response to organic substance;GO:0007165//signal transduction;GO:0006950//response to stress;GO:1901700	gi|474379359|gb|EMS64435.1|/1.34098e-97/Ethylene-responsive transcription factor ESR1 [Triticum urartu]
Hvulgare_GLEAN_10036395	257.84	257.68	157.88	122.85	91.12	79.53	67.13	55.82	54.34	52.78	43.38	42.9	306.37	293.77	270.29	277.57	173.48	204.9	159.13	154.75	113.5	114.21	69.69	66.54	48.48	45.74	81.32	76.17	282.65	280.33	268.52	274.68	-	GO:0016021//integral component of membrane;GO:0005751//mitochondrial respiratory chain complex IV	GO:0004129//cytochrome-c oxidase activity	GO:0009060//aerobic respiration;GO:0006123//mitochondrial electron transport, cytochrome c to oxygen	gi|670364854|ref|XP_008660415.1|/1.74251e-31/PREDICTED: cytochrome c oxidase subunit 5C [Zea mays]
Hvulgare_GLEAN_10010310	257.69	264.72	171.7	156.69	138.48	122.35	116.15	85.78	82.74	85.03	88.14	79.62	399.77	427.27	345.22	337.88	199.42	228.3	168.33	183.84	159.2	174.4	106.12	97.12	74.44	72.37	129.77	127.2	476.13	423.12	322.18	334.7	K02943|1|3e-51|199|bdi:100844972|large subunit ribosomal protein LP2	GO:0005840//ribosome	GO:0003735//structural constituent of ribosome	GO:0006414//translational elongation	gi|474409966|gb|EMS66726.1|/3.96778e-52/60S acidic ribosomal protein P2B [Triticum urartu]
Hvulgare_GLEAN_10026995	256.75	258.65	158.26	134.21	109.07	99.79	98.16	77.74	74.77	72.91	69.29	61.21	292.8	306.13	288.54	327.11	225.45	261.55	185.48	185.33	145.79	148.99	99.11	95.1	74.01	68.69	83.7	81.56	287.12	271.34	235.29	241.83	K10534|1|3e-17|86.7|eus:EUTSA_v10003628mg|nitrate reductase (NAD(P)H) [EC:1.7.1.1 1.7.1.2 1.7.1.3]	GO:0005789//endoplasmic reticulum membrane;GO:0016021//integral component of membrane	GO:0046872//metal ion binding;GO:0020037//heme binding	GO:0022900//electron transport chain	gi|326496575|dbj|BAJ94749.1|/1.28646e-74/predicted protein [Hordeum vulgare subsp. vulgare]
Hvulgare_GLEAN_10014422	255.97	264.11	158.94	130.84	126.78	106.3	102.08	86.72	77.07	74.85	68.41	70.76	248.48	256.56	239.13	247.52	202.45	212.63	166.34	156.41	121.2	123.88	92.66	84.18	71.28	79.17	119.56	114.81	210.83	214.72	249.31	241.29	K13171|1|2e-06|52.0|vvi:100262120|serine/arginine repetitive matrix protein 1	-	GO:0050662//coenzyme binding;GO:0003824//catalytic activity	GO:0008152//metabolic process	gi|326529725|dbj|BAK04809.1|/5.30717e-131/predicted protein [Hordeum vulgare subsp. vulgare]
Hvulgare_GLEAN_10043311	255.62	251.89	247.51	191.01	166.27	133.79	137.69	108.35	108.34	100.14	71.28	76.18	278.22	240.47	286.72	250.1	174.75	173.59	188.7	196.41	161.2	163.11	90.84	85.28	96.18	104.2	149.38	149.58	211.93	220.11	228.19	225.19	K09481|1|5e-31|132|dosa:Os12t0103300-01|protein transport protein SEC61 subunit beta	GO:0005886//plasma membrane;GO:0005794//Golgi apparatus	-	-	gi|326493290|dbj|BAJ85106.1|/8.9319e-36/predicted protein [Hordeum vulgare subsp. vulgare]
Hvulgare_GLEAN_10016327	255.15	305.85	272.55	162.37	139.77	122.88	145.02	121.4	78.13	81.49	52.49	58.34	767.04	498.83	415.72	565.64	392.7	285.1	279.15	287.57	232.46	258.76	111.69	116.71	196.18	192.99	206.14	182.76	537.69	489.23	527.01	506.53	K13171|1|4e-08|57.0|dosa:Os03t0270200-01|serine/arginine repetitive matrix protein 1;K14325|3|4e-08|57.0|cic:CICLE_v10020284mg|RNA-binding protein with serine-rich domain 1	GO:0005634//nucleus;GO:0005737//cytoplasm	-	-	gi|474198927|gb|EMS58436.1|/7.0068e-86/hypothetical protein TRIUR3_29795 [Triticum urartu]
Hvulgare_GLEAN_10041042	254.67	255.16	243.48	171.84	70.2	71.73	49.72	48.94	39.26	38.74	21.16	27.01	576.91	613.21	680.02	636.21	144.41	159.18	214.02	215	171.48	162.35	112.23	108.67	66.73	66.94	7.03	5.33	78.88	107.14	111.29	114.72	K14709|1|5e-06|49.3|vcn:VOLCADRAFT_104214|solute carrier family 39 (zinc transporter), member 1/2/3	-	-	-	gi|326501986|dbj|BAK06485.1|/1.17987e-75/predicted protein [Hordeum vulgare subsp. vulgare]
Hvulgare_GLEAN_10002010	254.35	302.35	116.98	88.69	64.09	58.02	58.79	54.67	34.09	26.4	29.44	36.01	511.35	363.95	397.01	429.13	212.96	171.18	153.31	150.24	104.34	114.65	39.65	42.97	66.76	77.8	22.85	17	329.39	358.6	396.8	381.9	K11253|1|1e-70|263|pop:POPTR_0005s25530g|histone H3	GO:0000786//nucleosome;GO:0009536//plastid;GO:0005634//nucleus	GO:0003677//DNA binding;GO:0046982//protein heterodimerization activity	GO:0006334//nucleosome assembly;GO:0008283//cell proliferation	gi|351722020|ref|NP_001238509.1|/1.25914e-69/uncharacterized protein LOC100306416 [Glycine max]
Hvulgare_GLEAN_10011864	252.67	325.82	332.53	199.45	203.88	171.9	247.72	232.72	185.31	175.1	138.61	154.34	362.56	266.3	388.38	497.66	239.75	143.74	210.15	205.33	196.77	208.26	160.9	167.1	295.46	366.43	307.99	302.37	155.64	232.79	301.86	271.56	K09422|1|1e-43|176|zma:100502222|myb proto-oncogene protein, plant	-	-	-	gi|326533554|dbj|BAK05308.1|/1.91854e-150/predicted protein [Hordeum vulgare subsp. vulgare]
Hvulgare_GLEAN_10024654	251.89	292.96	142.99	95.68	56.31	52.62	27.65	21.12	20.66	18.06	10.78	14.47	236.08	197.33	269.62	285.53	133.15	99.69	114.86	119.77	89.67	92.58	33.19	29.84	32.94	39.51	9.45	11.07	144.31	176.1	243.98	228.38	K11253|1|1e-70|263|pop:POPTR_0005s25530g|histone H3	GO:0000786//nucleosome;GO:0009536//plastid;GO:0005634//nucleus	GO:0003677//DNA binding;GO:0046982//protein heterodimerization activity	GO:0006334//nucleosome assembly;GO:0008283//cell proliferation	gi|351722020|ref|NP_001238509.1|/1.25914e-69/uncharacterized protein LOC100306416 [Glycine max]
Hvulgare_GLEAN_10038022	250.1	268	154.67	110.78	107.06	93.05	103.3	84.04	68.15	57.63	77.43	81.31	349.46	328.68	329.89	346.03	295.93	297.87	237.22	250.52	187.85	190.66	92.99	96.9	80.29	92.56	59.48	45.71	397.59	454.42	436.78	426.13	K11252|1|3e-67|253|bdi:100829292|histone H2B	GO:0000786//nucleosome;GO:0005634//nucleus	GO:0046982//protein heterodimerization activity;GO:0003677//DNA binding	-	gi|326510547|dbj|BAJ87490.1|/2.29789e-79/predicted protein [Hordeum vulgare subsp. vulgare]
Hvulgare_GLEAN_10006716	249.62	253.52	140.63	112.51	89.39	82.44	78.23	61.09	54.22	50.58	49.82	47.89	216.82	210.64	222.89	209.23	227.44	248.77	196.98	200.16	140.05	159.45	78.3	75.13	59.59	57.26	126.14	115.46	261.07	245.47	233.91	243.12	K07213|1|3e-33|139|bdi:100823139|copper chaperone	GO:0000785//chromatin;GO:0005829//cytosol;GO:0005886//plasma membrane;GO:0005634//nucleus	GO:0018024//histone-lysine N-methyltransferase activity;GO:0046872//metal ion binding;GO:0044212//transcription regulatory region DNA binding;GO:0010314//phosphatidylinositol-5-phosphate binding	GO:0031047//gene silencing by RNA;GO:0006261//DNA-dependent DNA replication;GO:0051567//histone H3-K9 methylation;GO:0010093//specification of floral organ identity;GO:0006342//chromatin silencing;GO:0009965//leaf morphogenesis;GO:0006306//DNA methylation;GO:0051568//histone H3-K4 methylation;GO:0016572//histone phosphorylation;GO:0009909//regulation of flower development;GO:0006825//copper ion t…	gi|326523151|dbj|BAJ88616.1|/3.16096e-36/predicted protein [Hordeum vulgare subsp. vulgare]
Hvulgare_GLEAN_10001333	249.58	245.1	199.66	171.59	181.45	161.02	156.95	139.55	155.8	152.37	146.34	142.56	154.05	179.03	190.41	195.47	232.48	256.51	193.71	193.61	170.42	167.08	157.75	166.85	124.57	104.58	173.16	162.04	180.54	187.87	170.59	183.63	K00861|1|3e-17|88.6|vcn:VOLCADRAFT_103251|riboflavin kinase [EC:2.7.1.26];K07748|2|1e-08|60.1|pop:POPTR_0006s23500g|sterol-4alpha-carboxylate 3-dehydrogenase (decarboxylating) [EC:1.1.1.170]	GO:0016021//integral component of membrane	-	-	gi|326492145|dbj|BAJ98297.1|/1.57496e-143/predicted protein [Hordeum vulgare subsp. vulgare]
Hvulgare_GLEAN_10019546	249.29	248.03	144.47	128.59	135.61	112.59	74.43	76.78	74.27	70.73	64.34	64.63	247.43	295.04	270.23	272.94	203.09	220.24	174.91	166.67	152.29	160.94	101.39	98.28	72.93	61.24	57.03	53.89	286.72	283.66	208.19	229.64	K02133|1|0.0|931|bdi:100843462|F-type H+-transporting ATPase subunit beta [EC:3.6.3.14]	GO:0000275//mitochondrial proton-transporting ATP synthase complex, catalytic core F(1)	GO:0046933//proton-transporting ATP synthase activity, rotational mechanism;GO:0005524//ATP binding	GO:0015991//ATP hydrolysis coupled proton transport;GO:0015986//ATP synthesis coupled proton transport;GO:0006200//ATP catabolic process	gi|326492854|dbj|BAJ90283.1|/0/predicted protein [Hordeum vulgare subsp. vulgare]
Hvulgare_GLEAN_10015878	248.56	255.63	136.74	126.84	108.32	97.39	70.86	56.34	75.94	76.24	55.6	55.2	127.66	169.29	172.88	149.12	128.88	156.52	86.78	83.92	88.41	89.42	79.95	76.64	41.93	34.16	69.31	60.11	146.57	154.4	114.48	128.79	K13249|1|2e-134|477|bdi:100839584|translocon-associated protein subunit alpha	GO:0016023//cytoplasmic membrane-bounded vesicle;GO:0005789//endoplasmic reticulum membrane	-	-	gi|326490545|dbj|BAJ84936.1|/2.97025e-142/predicted protein [Hordeum vulgare subsp. vulgare]
Hvulgare_GLEAN_10048434	248.1	264.67	116.39	91.7	80.34	70.42	39.29	27.02	29.91	31.76	26.32	24.64	271.32	241.46	270.99	267.94	133.19	145.13	88.25	94.16	65.91	81.16	33.3	35.44	25.27	23.74	60.76	48.94	228.1	230.16	183.95	180.14	K02915|1|4e-62|235|bdi:100839722|large subunit ribosomal protein L34e	GO:0005840//ribosome;GO:0005739//mitochondrion	GO:0003735//structural constituent of ribosome	GO:0006412//translation	gi|474172202|gb|EMS57639.1|/9.56826e-62/60S ribosomal protein L34 [Triticum urartu]
Hvulgare_GLEAN_10039409	247.5	277.76	161.47	106.24	96.28	91.61	105	97.92	65.65	58.71	68.56	53.56	574.47	435.09	433.99	430.32	164.07	121.51	132.72	136.7	102.97	128.63	58.2	64.26	90.6	103.16	29.91	27.6	259.32	306.52	337.61	309.8	K11254|1|3e-53|206|pop:POPTR_0008s04720g|histone H4	GO:0000786//nucleosome;GO:0005634//nucleus	GO:0003677//DNA binding;GO:0046982//protein heterodimerization activity	GO:0006334//nucleosome assembly	gi|721697114|ref|XP_003580388.2|/3.1366e-52/PREDICTED: uncharacterized protein LOC100841093 [Brachypodium distachyon]
Hvulgare_GLEAN_10056742	246.9	260.53	259.44	187.14	265.2	227.74	240.83	229.51	143.44	144.92	166.69	167.99	280.2	266.47	252.46	274.71	357.78	400.32	415.97	396.8	334.59	329.86	177.6	176.65	242.37	249.65	254.66	212.06	283.9	297.41	412.31	404.94	K00789|1|0.0|788|bdi:100824801|S-adenosylmethionine synthetase [EC:2.5.1.6]	GO:0005618//cell wall;GO:0005730//nucleolus;GO:0009506//plasmodesma;GO:0005737//cytoplasm;GO:0005886//plasma membrane	GO:0004478//methionine adenosyltransferase activity;GO:0046872//metal ion binding;GO:0005524//ATP binding	GO:0006555//methionine metabolic process;GO:0006556//S-adenosylmethionine biosynthetic process;GO:0006730//one-carbon metabolic process;GO:0009809//lignin biosynthetic process	gi|474019723|gb|EMS52834.1|/0/S-adenosylmethionine synthase 4 [Triticum urartu]
Hvulgare_GLEAN_10018378	246.38	269.55	43.75	40.88	5.21	3.92	0.34	0.62	0.66	0.56	0.28	0.37	117.16	203.83	272.43	270.44	215.69	232.92	58.12	54.17	27.56	33.41	22.69	23.13	3.15	1.96	2.72	2.72	147.71	224.39	158.08	188.28	-	-	-	-	gi|669031593|emb|CDM86647.1|/8.63102e-120/unnamed protein product [Triticum aestivum]
Hvulgare_GLEAN_10024239	246.19	243.9	264.94	218.89	252.75	234.13	317.22	260.62	349.08	343.8	364.96	365.2	66.3	91.65	129.23	131.39	203.52	237.66	217.79	210.89	293.06	284.89	353.78	339.08	202.56	169.87	548.96	555.83	81.16	92.8	87.34	95.68	-	-	GO:0003676//nucleic acid binding;GO:0009055//electron carrier activity;GO:0015035//protein disulfide oxidoreductase activity;GO:0000166//nucleotide binding	GO:0045454//cell redox homeostasis;GO:0055114//oxidation-reduction process	gi|326509163|dbj|BAJ86974.1|/2.72328e-134/predicted protein [Hordeum vulgare subsp. vulgare]
Hvulgare_GLEAN_10012658	246.18	243.82	165.07	146.51	118.76	102.25	82.15	62.48	57.44	53.25	53.21	55.92	331.46	351.73	301.75	278.87	180.31	195.67	168.02	173.26	153.54	152.04	82.55	83	55.44	55.74	103.87	98.33	352.53	339.06	245.54	257.2	K02927|1|8e-70|261|bdi:100828943|large subunit ribosomal protein L40e	GO:0005840//ribosome;GO:0005634//nucleus	GO:0003735//structural constituent of ribosome	GO:0006412//translation	gi|473890022|gb|EMS48574.1|/8.08641e-69/Ubiquitin-60S ribosomal protein L40-2 [Triticum urartu]
Hvulgare_GLEAN_10019415	245.47	256.6	148.63	139.44	109.76	92.12	61.82	49.97	41.3	36.08	34.95	35.06	293.32	263.09	257.81	272.98	123.33	123.93	91.34	97.34	85.45	87.97	46.55	44.24	35.49	38.78	67.21	67.31	221.75	202.39	165.37	170.16	K02912|1|3e-70|262|bdi:100837803|large subunit ribosomal protein L32e	GO:0005840//ribosome;GO:0005739//mitochondrion	GO:0003735//structural constituent of ribosome	GO:0006412//translation	gi|475493747|gb|EMT03725.1|/3.82541e-71/60S ribosomal protein L32-1 [Aegilops tauschii]
Hvulgare_GLEAN_10057269	245.16	264.33	119.08	95.96	80.26	72.81	58.52	41.37	57.25	58.54	46.3	41.85	165.06	171.7	243.61	234.21	140.4	159.81	104.95	97.36	91.91	100.48	54.85	58.76	32.3	28.27	64.06	57.11	165.31	164.02	169.5	165.72	K02134|1|9e-106|382|bdi:100839796|F-type H+-transporting ATPase subunit delta	GO:0005754//mitochondrial proton-transporting ATP synthase, catalytic core	GO:0046961//proton-transporting ATPase activity, rotational mechanism;GO:0008270//zinc ion binding;GO:0046933//proton-transporting ATP synthase activity, rotational mechanism	GO:0051788//response to misfolded protein;GO:0006098//pentose-phosphate shunt;GO:0009853//photorespiration;GO:0006833//water transport;GO:0080129//proteasome core complex assembly;GO:0006972//hyperosmotic response;GO:0006511//ubiquitin-dependent protein catabolic process;GO:0007030//Golgi organization;GO:0006096//glycolytic process;GO:0015986//ATP synthesis coupled proton transport;GO:0046686//re…	gi|357122753|ref|XP_003563079.1|/7.18013e-105/PREDICTED: ATP synthase subunit delta', mitochondrial [Brachypodium distachyon]
Hvulgare_GLEAN_10057288	244.06	264.8	153.01	113.44	126.51	113.38	113.77	89.6	90.51	86.47	91.98	93.37	385.75	345.85	316.06	355.42	183.65	201.97	154.35	163.36	147.34	140.66	104.34	90.73	94.56	84.87	115.5	105.01	329.34	318.84	320.73	314.9	K02183|1|2e-23|107|sly:101256315|calmodulin	-	GO:0005509//calcium ion binding	-	gi|723752736|ref|XP_004252866.2|/1.99305e-22/PREDICTED: LOW QUALITY PROTEIN: calmodulin [Solanum lycopersicum]
Hvulgare_GLEAN_10021605	243.77	250.03	204.93	174.85	197.35	190.62	174.23	143.51	184.42	178.28	152.86	151.5	172.37	195.78	200.16	189.96	172.22	196.47	175.85	174	163.83	165.01	151.68	142.15	108.66	95.59	229.35	217.51	182.28	169.01	154.45	157.6	K06689|1|1e-83|307|bdi:100838570|ubiquitin-conjugating enzyme E2 D/E [EC:6.3.2.19]	GO:0005737//cytoplasm;GO:0005886//plasma membrane	GO:0004842//ubiquitin-protein transferase activity;GO:0031625//ubiquitin protein ligase binding;GO:0016881//acid-amino acid ligase activity;GO:0005524//ATP binding	GO:0051788//response to misfolded protein;GO:0006635//fatty acid beta-oxidation;GO:0016579//protein deubiquitination;GO:0016558//protein import into peroxisome matrix;GO:0051510//regulation of unidimensional cell growth;GO:0043161//proteasome-mediated ubiquitin-dependent protein catabolic process;GO:0061025//membrane fusion;GO:0048193//Golgi vesicle transport;GO:0042023//DNA endoreduplication;GO:…	gi|357124254|ref|XP_003563818.1|/9.83252e-83/PREDICTED: ubiquitin-conjugating enzyme E2 5B [Brachypodium distachyon]
Hvulgare_GLEAN_10048214	243.72	255.83	137.19	103.89	83.86	77.73	71.88	62.95	52.26	47.03	42.25	47.68	249.87	231.14	282.02	257.78	207.84	210.15	186.33	194.43	138.38	144.32	75.94	80.27	78.89	87.93	99.8	97.76	231.82	238.58	243.77	255.8	K12669|1|2e-32|137|aly:ARALYDRAFT_334448|oligosaccharyltransferase complex subunit gamma;K17265|2|1e-06|51.2|zma:100382927|Ras GTPase-activating protein-binding protein 1 [EC:3.6.4.12 3.6.4.13];K13412|3|3e-06|50.1|dosa:Os05t0491900-00|calcium-dependent protein kinase [EC:2.7.11.1];K11593|4|8e-06|48.5|atr:s00024p00238500|eukaryotic translation initiation factor 2C	GO:0005737//cytoplasm	-	GO:0015031//protein transport	gi|721663018|ref|XP_010235339.1|/1.90886e-62/PREDICTED: nuclear transport factor 2 [Brachypodium distachyon]
Hvulgare_GLEAN_10019665	242.82	246.18	332.98	242.89	353.51	311.11	310.46	283.2	212.07	205.24	201.93	198.01	275.29	219.86	258.85	250.88	106.04	119.59	167.26	175.17	171.66	172.34	110.83	99.11	214.93	243.55	130	125.8	95.69	91.76	128.98	128.8	K08770|1|0.0|736|dosa:Os02t0161900-01|ubiquitin C	GO:0005773//vacuole;GO:0005634//nucleus	-	GO:0006623//protein targeting to vacuole;GO:0006464//cellular protein modification process;GO:0006511//ubiquitin-dependent protein catabolic process;GO:0016192//vesicle-mediated transport	gi|721613599|ref|XP_010240636.1|/0/PREDICTED: polyubiquitin isoform X1 [Brachypodium distachyon]
Hvulgare_GLEAN_10001727	242.66	262.51	537.56	403.51	519.67	461.06	912.71	909.13	693.62	651.68	775.61	796.03	63.4	62.9	146.26	144.17	186.92	175.11	422.18	437.42	379.03	367.75	474.88	465.72	559.79	606.29	946.32	1070.61	56.35	63.37	89.54	95.92	K14325|1|1e-08|57.8|dosa:Os01t0959000-01|RNA-binding protein with serine-rich domain 1;K00430|3|5e-08|55.8|obr:102718644|peroxidase [EC:1.11.1.7];K13171|5|4e-07|52.8|ath:AT2G29210|serine/arginine repetitive matrix protein 1	-	-	-	gi|326499375|dbj|BAK06178.1|/3.08815e-60/predicted protein [Hordeum vulgare subsp. vulgare]
Hvulgare_GLEAN_10051783	240.61	238.54	161.07	126.56	139.91	112.84	86.03	67.07	74.8	76.48	79.78	74.36	214.73	240.96	222.6	221.47	171.25	204.75	152.38	146.14	144.68	150.4	108.36	103.72	59.8	49.31	92.78	77.65	246.49	248.48	217.81	221.58	K02885|1|1e-107|388|bdi:100821238|large subunit ribosomal protein L19e	GO:0005840//ribosome;GO:0005739//mitochondrion	GO:0003735//structural constituent of ribosome	GO:0006412//translation	gi|326525451|dbj|BAJ88772.1|/2.24889e-111/predicted protein [Hordeum vulgare subsp. vulgare]
Hvulgare_GLEAN_10044886	236.57	240.58	107.09	78.64	172.99	144.14	189.3	191.25	51.42	53.04	93.86	102.64	1882.08	1195.83	1222.85	1370.91	422.6	343.73	660.8	694.11	466.9	541.25	151.25	159.72	527.15	589.06	83.82	81.94	491.86	509.47	998.75	861.87	K13412|1|1e-06|48.9|bdi:100845939|calcium-dependent protein kinase [EC:2.7.11.1];K05391|3|6e-06|48.9|sly:101246872|cyclic nucleotide gated channel, other eukaryote	GO:0016023//cytoplasmic membrane-bounded vesicle	GO:0008289//lipid binding	GO:0009611//response to wounding;GO:0009751//response to salicylic acid;GO:0006869//lipid transport;GO:0042542//response to hydrogen peroxide;GO:0009723//response to ethylene	gi|1261917|emb|CAA65680.1|/8.56849e-63/lipid transfer protein 7a2b [Hordeum vulgare subsp. vulgare]
Hvulgare_GLEAN_10019289	234.39	242.72	128.32	112.46	84.9	72.37	48.32	33.56	32.74	33.96	29.63	29.23	214.35	218.78	219.42	203.32	129.18	146.62	114.58	120.44	96.55	108.56	43.36	43.53	33.38	32.23	84.94	80.5	240.34	232.57	192.01	191.51	K02955|1|1e-80|297|bdi:100838855|small subunit ribosomal protein S14e	GO:0005840//ribosome	GO:0003735//structural constituent of ribosome	GO:0006412//translation	gi|475155233|gb|EMT00052.1|/1.5528e-80/40S ribosomal protein S14 [Aegilops tauschii]
Hvulgare_GLEAN_10018133	234.07	249.9	125.93	114.95	90.93	65.01	31.82	23.03	31.36	27.89	26.17	23.57	226.69	289.38	306.2	309.25	275.28	285.06	202.16	201.99	153.41	163.3	104.74	103.08	38.01	35.92	16.38	14.18	185.81	275.37	392.31	365.99	-	GO:0016023//cytoplasmic membrane-bounded vesicle	-	-	gi|326531280|dbj|BAK04991.1|/5.47171e-57/predicted protein [Hordeum vulgare subsp. vulgare]
Hvulgare_GLEAN_10035017	233.58	257.59	273.38	212.61	206.42	176.23	158.42	146.39	74.01	63.75	101.64	115.65	182.1	161.4	250.87	295.33	239.89	218.13	287.22	281.42	202.51	215.96	212.5	227.82	128.05	141.17	205.72	194.87	160.03	206.93	251.9	244.69	K10736|1|2e-07|53.5|cvr:CHLNCDRAFT_133673|minichromosome maintenance protein 10;K06236|2|1e-06|51.2|ccp:CHC_T00010315001|collagen, type I/II/III/V/XI/XXIV/XXVII, alpha;K13412|3|1e-06|51.2|dosa:Os05t0491900-00|calcium-dependent protein kinase [EC:2.7.11.1]	-	-	GO:0050789//regulation of biological process;GO:0007275//multicellular organismal development	gi|669028097|emb|CDM81776.1|/1.77496e-60/unnamed protein product [Triticum aestivum]
Hvulgare_GLEAN_10002243	231.32	247.16	131.04	97.64	63.24	64.24	40.89	29.85	28.08	27.38	24.73	23.08	327.62	278.79	266.45	222.15	124.29	144.36	114.25	121.83	83.79	101.97	37.55	40.32	29.47	30.36	78.59	68.97	275.56	257.36	231.31	203.63	K02921|1|2e-48|189|dosa:Os05t0557000-01|large subunit ribosomal protein L37Ae	GO:0005840//ribosome;GO:0005739//mitochondrion	GO:0046872//metal ion binding;GO:0003735//structural constituent of ribosome	GO:0006412//translation	gi|670402896|ref|XP_008681340.1|/2.32186e-47/PREDICTED: uncharacterized protein LOC100272307 isoform X1 [Zea mays]
Hvulgare_GLEAN_10018114	231.32	266.1	238.56	158.9	72.19	62.96	47.31	43.24	34.1	29.56	13.96	17.53	716.6	497.25	473.41	533.89	294.75	208.99	207.51	216.32	136.68	154.06	41.99	44.67	66.58	74.56	54.82	56.95	361.6	338.49	380.78	359.57	K13412|1|1e-14|72.8|bdi:100845939|calcium-dependent protein kinase [EC:2.7.11.1]	GO:0016023//cytoplasmic membrane-bounded vesicle	GO:0008233//peptidase activity;GO:0008289//lipid binding	GO:0006869//lipid transport;GO:0006508//proteolysis	gi|326520603|dbj|BAK07560.1|/5.49608e-45/predicted protein [Hordeum vulgare subsp. vulgare]
Hvulgare_GLEAN_10028928	231.25	269.19	177.34	125.95	129.04	109.32	98.7	83.5	68.8	62.8	68.15	67.16	477.95	417.52	424.07	412.42	170.98	162.77	181.59	186.44	149.4	162.46	75.45	70.05	98.32	108.07	28.07	18.87	215.14	270.46	278.63	251.69	K11252|1|2e-64|245|zma:100274083|histone H2B	GO:0000786//nucleosome;GO:0005634//nucleus	GO:0046982//protein heterodimerization activity;GO:0003677//DNA binding	-	gi|326522358|dbj|BAK07641.1|/5.31301e-72/predicted protein [Hordeum vulgare subsp. vulgare]
Hvulgare_GLEAN_10026590	230.74	236.32	188.78	150.18	152.3	135.73	101.93	96.89	110.09	106.55	82.09	82.29	149.81	176.57	179.61	183.01	163.23	191.78	178.55	173.95	146.82	148.53	100.63	96.65	68.52	68.83	103.35	97.44	180.69	158.67	144.27	153.47	K03386|1|4e-67|253|ath:AT1G60740|peroxiredoxin (alkyl hydroperoxide reductase subunit C) [EC:1.11.1.15];K12836|2|1e-45|181|sly:101263952|splicing factor U2AF 35 kDa subunit;K11187|3|1e-23|108|csl:COCSUDRAFT_52624|peroxiredoxin 5, atypical 2-Cys peroxiredoxin [EC:1.11.1.15]	GO:0005737//cytoplasm	GO:0051920//peroxiredoxin activity;GO:0004601//peroxidase activity	GO:0055114//oxidation-reduction process	gi|326501648|dbj|BAK02613.1|/2.71829e-87/predicted protein [Hordeum vulgare subsp. vulgare]
Hvulgare_GLEAN_10053360	230.23	242.03	159.95	107.49	159.93	137.41	169.41	134.72	65.65	61.27	47.25	46.32	358.73	244.54	300.23	331.15	424.89	391.32	392.83	420.11	387.03	418.19	148.39	155.87	332.4	366.03	112.41	105.61	435.92	423.13	566.14	516.6	K13412|1|2e-10|66.2|dosa:Os05t0491900-00|calcium-dependent protein kinase [EC:2.7.11.1];K13171|2|3e-10|65.5|csv:101225621|serine/arginine repetitive matrix protein 1	-	-	GO:0006950//response to stress;GO:0009415//response to water	gi|642246|emb|CAA58875.1|/2.97025e-142/paf93 [Hordeum vulgare subsp. vulgare]
Hvulgare_GLEAN_10017038	230.06	224.04	375.64	304.88	190.03	199.28	445.62	495.34	238.42	236.73	414.39	405.57	124.88	127.33	213.77	121.86	15402.7	16715.7	29585.5	29281.3	30850.7	30962.6	30668.9	29501.8	34270.9	36553.5	30940.5	31875.8	7517.07	7992.9	11747.9	11855.6	-	GO:0005622//intracellular;GO:0005576//extracellular region	GO:0004867//serine-type endopeptidase inhibitor activity	GO:0010951//negative regulation of endopeptidase activity;GO:0006952//defense response	gi|2707918|emb|CAA11027.1|/1.79837e-84/BTI-CMe2.2 protein [Hordeum vulgare subsp. spontaneum]
Hvulgare_GLEAN_10030323	229.2	246.86	118.89	88.09	82.12	66.61	62.79	40.76	41.94	46.27	32.79	31.8	295.02	265.76	246.78	262.23	145.82	163.06	121.99	124.85	93.99	120.04	45.16	42.82	43.44	41.26	96.16	84.5	256.12	240.79	279.32	258.17	K02152|1|5e-48|188|bdi:100844839|V-type H+-transporting ATPase subunit G	GO:0016471//vacuolar proton-transporting V-type ATPase complex	GO:0016820//hydrolase activity, acting on acid anhydrides, catalyzing transmembrane movement of substances	GO:0055085//transmembrane transport;GO:0015992//proton transport	gi|94984080|gb|ABF50675.1|/8.92534e-52/vacuolar ATPase subunit G [Triticum aestivum]
Hvulgare_GLEAN_10032135	229.01	289.36	123.83	75.27	65.53	63.21	57.27	44.04	33.3	33.91	34.24	34.01	397.69	308.8	379.57	441.98	164.57	106.93	105.43	101.1	93.5	92.44	34.59	35.42	44.23	62.35	18.92	20.14	193.28	281.57	309.9	279.9	K11254|1|3e-53|206|pop:POPTR_0008s04720g|histone H4	GO:0000786//nucleosome;GO:0005634//nucleus	GO:0003677//DNA binding;GO:0046982//protein heterodimerization activity	GO:0006334//nucleosome assembly	gi|721697114|ref|XP_003580388.2|/3.1366e-52/PREDICTED: uncharacterized protein LOC100841093 [Brachypodium distachyon]
Hvulgare_GLEAN_10020712	227.83	241.24	214.6	149.65	132.52	113.16	123.88	96.99	102.58	89.04	85.01	86.3	235.78	227.36	292.89	289.09	146.72	135.67	158.2	144	122.15	116.26	69.97	74.07	77.09	82.62	67.29	65.11	138.56	168.84	166.16	157.64	K11252|1|1e-75|281|bdi:100837970|histone H2B	GO:0000786//nucleosome;GO:0005634//nucleus	GO:0046982//protein heterodimerization activity;GO:0003677//DNA binding	-	gi|357125098|ref|XP_003564232.1|/7.83328e-75/PREDICTED: histone H2B.1-like [Brachypodium distachyon]
Hvulgare_GLEAN_10045931	227.82	231.59	201.11	150.66	167.45	150.86	139.33	120.25	91.84	91.07	91.96	87.91	259.49	241.58	276.72	295.27	301.28	305.13	268.31	263.16	217.23	226.64	140.48	129.57	136.24	159.6	208.9	200.04	331.92	342.18	344.11	346.05	K02930|1|4e-118|423|bdi:100845116|large subunit ribosomal protein L4e	GO:0005840//ribosome	GO:0003735//structural constituent of ribosome	GO:0006412//translation	gi|326488173|dbj|BAJ89925.1|/8.50632e-124/predicted protein [Hordeum vulgare subsp. vulgare]
Hvulgare_GLEAN_10005659	227.09	237.2	101.38	89.35	77.84	67.83	44.32	30.65	41.81	42.14	40.61	35.09	166.84	207.54	195.62	191.77	144.36	174.62	93.75	85.94	87.4	93.15	59.34	52.75	31.95	24.03	66.69	55.81	164.14	189.93	143.89	142.7	K02915|1|1e-61|234|zma:100193910|large subunit ribosomal protein L34e	GO:0005840//ribosome;GO:0005739//mitochondrion	GO:0003735//structural constituent of ribosome	GO:0006412//translation	gi|212722032|ref|NP_001132454.1|/1.05789e-60/60S ribosomal protein L34 [Zea mays]
Hvulgare_GLEAN_10012995	227.06	261.45	235.24	158.36	132.76	113.68	67.63	63.13	52.12	50.3	47.57	54.14	245.33	214.64	314.39	289.9	197.04	128.15	203.08	179.64	167.31	163.48	69.79	69.71	86.36	99.78	26.5	21.03	153.57	191.83	241.1	226.82	K11251|1|1e-70|264|zma:100501984|histone H2A	GO:0000786//nucleosome;GO:0005634//nucleus	GO:0046982//protein heterodimerization activity;GO:0003677//DNA binding	-	gi|326526701|dbj|BAK00739.1|/2.35307e-79/predicted protein [Hordeum vulgare subsp. vulgare]
Hvulgare_GLEAN_10052294	225.8	234.34	103.78	78.62	44.58	37.46	34.62	33.68	21.58	19.91	21.21	24.28	260.2	284.6	285.57	249.95	264.24	296.6	236.35	247.43	129.52	127.28	72.28	71.5	60.51	69.58	45.97	46.15	318.71	349.9	326.23	328.87	K00434|1|7e-142|502|bdi:100838967|L-ascorbate peroxidase [EC:1.11.1.11]	GO:0005737//cytoplasm	GO:0046872//metal ion binding;GO:0020037//heme binding;GO:0016688//L-ascorbate peroxidase activity	GO:0042744//hydrogen peroxide catabolic process;GO:0055114//oxidation-reduction process	gi|15808779|gb|AAL08496.1|/1.81175e-147/ascorbate peroxidase [Hordeum vulgare subsp. vulgare]
Hvulgare_GLEAN_10016188	223.44	241.43	214.36	147.08	113.26	99.75	80.6	84.61	51.49	48.38	46.97	49.76	432.95	367.7	380.6	454.26	320.63	282.85	262.97	264.59	111.24	112.71	60.47	63.07	51.6	57.61	81.1	82.37	272.52	338.89	413.63	386.48	K10742|1|7e-90|332|gmx:100799415|DNA replication ATP-dependent helicase Dna2 [EC:3.6.4.12];K13414|2|8e-70|265|vvi:100241284|mitogen-activated protein kinase kinase kinase 1, plant [EC:2.7.11.25];K12619|3|8e-65|249|vvi:100260845|5'-3' exoribonuclease 2 [EC:3.1.13.-];K14846|4|3e-57|223|vvi:100263155|ribosome production factor 1;K07466|5|4e-50|200|mtr:MTR_5g026890|replication factor A1	GO:0005739//mitochondrion	-	-	gi|242085720|ref|XP_002443285.1|/0/hypothetical protein SORBIDRAFT_08g016940 [Sorghum bicolor]
Hvulgare_GLEAN_10052314	223.03	228.47	171.35	147.14	123.63	103.05	81.99	94.21	65.43	65.42	50.99	48.73	285.32	335.19	294.01	296.79	265.73	305.93	280.82	273.17	160.12	160.41	113.93	110.51	98.55	108.14	83.97	87.93	300.98	320.85	321	329.74	K10355|1|0.0|756|bdi:100827534|actin, other eukaryote	GO:0005856//cytoskeleton;GO:0005737//cytoplasm	GO:0005524//ATP binding	-	gi|326494024|dbj|BAJ85474.1|/0/predicted protein [Hordeum vulgare subsp. vulgare]
Hvulgare_GLEAN_10008887	221.69	246.2	138.33	86.25	69.62	61.92	90.99	66.26	51.79	41.16	56.35	61.98	459.05	404.66	400.24	361.62	192.22	166.58	144.31	146.66	98.75	102.79	52.95	48.1	70.71	78.68	34.85	37.56	321.32	383.21	383.3	368.86	K11254|1|3e-53|206|pop:POPTR_0008s04720g|histone H4	GO:0000786//nucleosome;GO:0005634//nucleus	GO:0003677//DNA binding;GO:0046982//protein heterodimerization activity	GO:0006334//nucleosome assembly	gi|721697114|ref|XP_003580388.2|/3.1366e-52/PREDICTED: uncharacterized protein LOC100841093 [Brachypodium distachyon]
Hvulgare_GLEAN_10000927	221.65	221.2	243.15	213.21	113.07	102.58	71.56	74.62	53.39	58.05	30.46	35.68	422.52	445.86	477.65	492.36	50.57	53.18	59.86	64.78	48.66	52.65	36.63	33.09	21.29	20.11	2.43	2.74	28.71	37.06	35.8	40.91	K14709|1|6e-06|49.3|vcn:VOLCADRAFT_104214|solute carrier family 39 (zinc transporter), member 1/2/3	-	-	-	gi|326501986|dbj|BAK06485.1|/1.77211e-84/predicted protein [Hordeum vulgare subsp. vulgare]
Hvulgare_GLEAN_10028787	221.4	270.92	124.3	83.68	49.67	46.92	38.12	38.1	25.67	26.02	60.67	67.68	271.8	257.85	263.48	361.34	146.18	114.29	91.02	91.49	61.07	64.79	22.59	22.8	18.64	24.71	10.21	10.2	148.67	182.86	176.07	166.43	K11275|1|1e-69|262|zma:541973|histone H1/5	GO:0000786//nucleosome;GO:0005634//nucleus	GO:0003677//DNA binding	GO:0006334//nucleosome assembly	gi|326509121|dbj|BAJ86953.1|/2.56408e-104/predicted protein [Hordeum vulgare subsp. vulgare]
Hvulgare_GLEAN_10020939	221.05	235.28	148.16	125.22	107.55	98.55	69.07	54.94	43.99	39.47	36	35.05	285.49	286.76	240.77	213.96	160.02	170.18	159.25	158.5	138.16	145.02	75.84	76.75	59.7	55.91	93.43	87.34	294.47	275.78	221.89	217.74	K02927|1|8e-70|261|bdi:100828943|large subunit ribosomal protein L40e	GO:0005840//ribosome;GO:0005634//nucleus	GO:0003735//structural constituent of ribosome	GO:0006412//translation	gi|473890022|gb|EMS48574.1|/8.08641e-69/Ubiquitin-60S ribosomal protein L40-2 [Triticum urartu]
Hvulgare_GLEAN_10008470	220.72	213.8	110.31	86.86	61.95	53.97	41.08	26.87	26.65	24.04	24.11	26.71	252.08	243.08	250.49	244.78	146.32	178.89	129.66	138.69	99.19	103.77	35.36	34.33	38.55	33.67	64.2	55.27	244.5	211.21	215.11	204.92	K03950|1|3e-26|116|dosa:Os07t0640100-01|NADH dehydrogenase (ubiquinone) 1 alpha subcomplex subunit 6	GO:0005747//mitochondrial respiratory chain complex I	-	GO:0006511//ubiquitin-dependent protein catabolic process;GO:0051788//response to misfolded protein;GO:0080129//proteasome core complex assembly;GO:0009060//aerobic respiration;GO:0009853//photorespiration;GO:0046686//response to cadmium ion;GO:0006096//glycolytic process	gi|326494890|dbj|BAJ85540.1|/8.89002e-28/predicted protein [Hordeum vulgare subsp. vulgare]
Hvulgare_GLEAN_10031371	220.68	221.55	242.24	180.88	279.51	236.56	368.63	375.52	237.12	233.44	186.64	180.98	144.1	118.66	147.71	158.53	172.4	199.21	233.05	236.77	245.36	236.53	132.09	120.42	344.64	412.29	257.63	246.64	100.66	91.13	158.77	151.97	-	-	-	-	gi|473961453|gb|EMS51136.1|/0/hypothetical protein TRIUR3_08859 [Triticum urartu]
Hvulgare_GLEAN_10016446	219.69	228.88	273.21	216.66	356.83	315.08	286.38	263.47	295.98	311.64	232.79	229.26	105.62	115.46	131.07	135.49	141.9	162.56	172.24	162.64	224.68	219.22	242.11	231.82	189.62	185.21	303.77	261.13	94.75	104.16	104.89	113.98	K05275|1|2e-43|176|zma:100272747|pyridoxine 4-dehydrogenase [EC:1.1.1.65];K17744|2|4e-29|128|crb:CARUB_v10005247mg|L-galactose dehydrogenase [EC:1.1.1.316]	-	GO:0016491//oxidoreductase activity	GO:0055114//oxidation-reduction process	gi|326496747|dbj|BAJ98400.1|/0/predicted protein [Hordeum vulgare subsp. vulgare]
Hvulgare_GLEAN_10040124	218.45	241.72	276.83	204.09	226.57	191.65	268.24	258.17	186.27	191.34	176.94	185.66	108.87	113.19	153.87	162.17	160.83	151.69	158.65	157.15	198.16	194.92	204.14	199.27	259.22	240.38	302.37	320.03	75.05	83.81	83.87	90.16	K00430|1|8e-125|446|bdi:100834474|peroxidase [EC:1.11.1.7]	GO:0016023//cytoplasmic membrane-bounded vesicle	GO:0005488//binding;GO:0016491//oxidoreductase activity	-	gi|326520105|dbj|BAK03977.1|/9.56698e-171/predicted protein [Hordeum vulgare subsp. vulgare]
Hvulgare_GLEAN_10035390	217.65	236.18	507.91	386.08	552.98	500.83	865.6	896.26	861.38	846.94	1061.7	1090.69	116.86	143.25	199.95	206.69	271.45	275.32	391.28	395.85	452.27	432.87	572.12	570.23	740.44	737.5	925.5	996.31	122.47	153.24	161.55	170.13	K01953|1|5e-09|61.2|ppp:PHYPADRAFT_173106|asparagine synthase (glutamine-hydrolysing) [EC:6.3.5.4]	-	-	-	gi|326518963|dbj|BAJ92642.1|/4.57709e-126/predicted protein [Hordeum vulgare subsp. vulgare]
Hvulgare_GLEAN_10002995	217.3	235.47	181.21	155.18	138.54	122.56	116.8	93.47	117.9	116.98	84.55	87.25	166.06	189.95	193.66	216.53	190.2	218	206.55	211.1	199.32	202.56	153.05	149.32	116.08	105.55	244.18	241.33	240.7	245.22	224.95	226.88	K12859|1|8e-80|294|bdi:100842233|U5 snRNP protein, DIM1 family	GO:0019013//viral nucleocapsid;GO:0005681//spliceosomal complex;GO:0005737//cytoplasm	-	GO:0016049//cell growth;GO:0007067//mitotic nuclear division;GO:0006623//protein targeting to vacuole;GO:0000902//cell morphogenesis;GO:0016197//endosomal transport;GO:0007030//Golgi organization;GO:0007033//vacuole organization;GO:0048193//Golgi vesicle transport	gi|326494354|dbj|BAJ90446.1|/2.92778e-79/predicted protein [Hordeum vulgare subsp. vulgare]
Hvulgare_GLEAN_10041655	217.05	214.64	131.33	101.06	166.05	139	141.17	117.68	105.06	105.45	98.69	93.67	166.75	171.15	185.79	188.98	239.05	284.8	204.98	195.75	194.28	202.6	146.39	142.29	121.98	104.49	182.12	155.42	201.3	214.58	257.1	255.67	K01652|1|0.0|1054|bdi:100828918|acetolactate synthase I/II/III large subunit [EC:2.2.1.6]	GO:0009570//chloroplast stroma	GO:0030976//thiamine pyrophosphate binding;GO:0016829//lyase activity;GO:0000287//magnesium ion binding;GO:0050660//flavin adenine dinucleotide binding;GO:0003984//acetolactate synthase activity	GO:0009635//response to herbicide;GO:0009097//isoleucine biosynthetic process;GO:0009099//valine biosynthetic process	gi|326518860|dbj|BAJ92591.1|/0/predicted protein [Hordeum vulgare subsp. vulgare]
Hvulgare_GLEAN_10006725	216.72	268.05	297.07	156.12	140.11	123.62	140.14	114.86	103.95	100.7	92.51	107.73	278.26	270.11	407.77	271.15	438.81	354.36	363.94	388.48	310.17	316.88	222.46	218.3	202.04	241.27	366.07	368.13	463.54	629.25	468.14	461.32	K02983|1|8e-30|128|bdi:100846307|small subunit ribosomal protein S30e	GO:0005840//ribosome;GO:0005739//mitochondrion	GO:0003735//structural constituent of ribosome	GO:0006412//translation	gi|474160724|gb|EMS57282.1|/8.08115e-29/40S ribosomal protein S30 [Triticum urartu]
Hvulgare_GLEAN_10001450	216.27	124.37	122.15	491.14	305.44	443.55	128.58	170.9	269.44	191.56	136.41	128.07	121.32	89.15	73.76	23.6	105.76	85.59	109.5	117.65	172.77	130.54	143.44	196.49	205.06	185.25	253.56	277.6	210.47	71.21	98.69	87.69	K02132|1|7e-15|75.9|mtr:MTR_1g006010|F-type H+-transporting ATPase subunit alpha	GO:0005739//mitochondrion	-	-	gi|442803208|gb|AGC78943.1|/1.4352e-69/hypothetical protein (mitochondrion) [Vicia faba]
Hvulgare_GLEAN_10014325	216.22	223.43	424.76	296.27	395.76	348.33	440.2	493.06	295.56	287	284.23	287.46	175.18	152.83	187.27	195.37	345.62	358.25	474.6	505.71	480.88	484.61	388.43	384.59	570.78	653.83	654.82	708.64	148.04	167.01	221.89	231.66	K14611|1|0.0|1013|bdi:100824290|solute carrier family 23 (nucleobase transporter), member 1/2	GO:0016021//integral component of membrane	GO:0005215//transporter activity	GO:0055085//transmembrane transport	gi|326493862|dbj|BAJ85393.1|/0/predicted protein [Hordeum vulgare subsp. vulgare]
Hvulgare_GLEAN_10006678	216.08	223.89	133.22	93.17	71.06	66.39	68.73	54.16	25.07	27.15	17.52	17.66	290.63	281.09	257.07	274.12	187.01	194.58	117.69	116.35	79.29	83.3	49.86	52.69	44.7	54.19	52.72	56.88	233.47	290.46	268.04	255.27	K11251|1|2e-62|236|bdi:100846160|histone H2A	GO:0000786//nucleosome;GO:0005634//nucleus	GO:0046982//protein heterodimerization activity;GO:0003677//DNA binding	-	gi|474104855|gb|EMS55374.1|/1.86849e-65/putative histone H2AXa [Triticum urartu]
Hvulgare_GLEAN_10040892	215.41	217.18	214.79	162.58	176.61	150.84	120.9	123.52	90.86	91.15	115.41	109.55	518.25	498.65	413.77	359.33	151.96	177.31	175.52	175.32	129.67	125.18	101.04	98.07	110.42	120.42	65.75	60.84	216.52	241.45	288.74	285.17	K03283|1|0.0|1265|bdi:100843308|heat shock 70kDa protein 1/8	-	GO:0005524//ATP binding	-	gi|326506132|dbj|BAJ91305.1|/0/predicted protein [Hordeum vulgare subsp. vulgare]
Hvulgare_GLEAN_10008538	214.49	213.34	144.94	120.85	135.04	115.02	114.06	108.69	83.63	79.63	93.47	87.37	337.53	336.19	273.68	275.57	218.21	276.08	231.37	229	180.01	182.99	139.2	131.77	110.22	104.79	123.04	120.14	340.55	312.12	283.77	293.53	K10355|1|0.0|758|bdi:100831731|actin, other eukaryote	GO:0005737//cytoplasm;GO:0005884//actin filament	GO:0005200//structural constituent of cytoskeleton;GO:0005524//ATP binding;GO:0003774//motor activity	-	gi|24496452|gb|AAN59956.1|/0/actin [Hordeum vulgare]
Hvulgare_GLEAN_10002776	214.31	230.3	1297.46	962.04	3227.49	2746.77	3212.71	3752.9	5002.1	5102.41	4607.2	4526.25	12.73	14.89	47.17	47.24	86.81	89.23	365.67	375.47	1574.8	1502.23	3250.39	3132.46	3512.46	3059.26	3069.77	2903.28	22.95	22.13	34.31	42.56	K01177|1|0.0|664|cic:CICLE_v10014929mg|beta-amylase [EC:3.2.1.2]	-	GO:0042802//identical protein binding;GO:0016161//beta-amylase activity	GO:0000272//polysaccharide catabolic process	gi|464145|dbj|BAA04815.1|/0/beta-amylase [Hordeum vulgare subsp. vulgare]
Hvulgare_GLEAN_10058919	212.65	216.09	140.39	109.76	58.35	50.97	38.49	33.28	26.82	28.29	21.06	21.5	183.5	146.01	189.81	190.01	210.21	210	197.58	214.99	126.61	136.43	52.58	48.55	47.97	56.12	91.81	93.09	196.87	177.28	206.05	211.58	K09875|1|3e-72|270|obr:102716255|aquaporin SIP	GO:0016021//integral component of membrane;GO:0016023//cytoplasmic membrane-bounded vesicle	GO:0005215//transporter activity	GO:0006810//transport	gi|474251416|gb|EMS60229.1|/1.30963e-91/Aquaporin SIP1-1 [Triticum urartu]
Hvulgare_GLEAN_10001421	211.06	217.17	116.28	97.6	65.34	58.58	37.03	32.23	29.44	28.91	24.87	23.64	290.68	257.28	226.48	216.5	97.03	108.73	93.37	102.89	77.54	82.4	39.87	38.38	32.88	31.58	59.98	58.45	200.39	189.01	169.59	162.83	K02929|1|2e-55|216|bdi:100844347|large subunit ribosomal protein L44e	GO:0005840//ribosome;GO:0005739//mitochondrion	GO:0003735//structural constituent of ribosome	GO:0006412//translation	gi|475595733|gb|EMT23134.1|/6.98796e-55/60S ribosomal protein L36a [Aegilops tauschii]
Hvulgare_GLEAN_10042145	210.47	213.81	135.91	111.72	109.42	100.71	101.84	86.05	83.46	74.02	76.5	78.81	204.69	231.16	213.64	225.85	194.6	228.13	207.46	202.7	164.4	165.49	106.9	109.37	79.52	66.54	96.29	90.73	238.27	230.08	217.77	226.52	K00411|1|6e-146|516|bdi:100843417|ubiquinol-cytochrome c reductase iron-sulfur subunit [EC:1.10.2.2]	GO:0016021//integral component of membrane;GO:0005743//mitochondrial inner membrane;GO:0070469//respiratory chain	GO:0008121//ubiquinol-cytochrome-c reductase activity;GO:0051537//2 iron, 2 sulfur cluster binding;GO:0046872//metal ion binding	GO:0055114//oxidation-reduction process;GO:1902600//hydrogen ion transmembrane transport	gi|326521742|dbj|BAK00447.1|/6.28663e-157/predicted protein [Hordeum vulgare subsp. vulgare]
Hvulgare_GLEAN_10009944	210.41	242.73	181.77	115.98	94.46	79.35	88.94	76.89	50.7	55.49	43.09	57.35	274.44	252.33	320.21	371.14	220.4	153.35	187.15	186.85	137.82	141.96	74.37	79.86	89.01	100.51	76.42	76.35	212.82	270.9	260.54	251.02	K14325|1|7e-07|52.0|gmx:100783566|RNA-binding protein with serine-rich domain 1;K06627|3|2e-06|50.8|dosa:Os03t0607600-00|cyclin A;K18213|5|2e-06|50.4|dosa:Os04t0692500-01|proteinaceous RNase P [EC:3.1.26.5]	GO:0005747//mitochondrial respiratory chain complex I;GO:0005774//vacuolar membrane;GO:0005576//extracellular region;GO:0009507//chloroplast	GO:0004650//polygalacturonase activity	GO:0006511//ubiquitin-dependent protein catabolic process;GO:0071555//cell wall organization;GO:0051788//response to misfolded protein;GO:0005975//carbohydrate metabolic process;GO:0080129//proteasome core complex assembly;GO:0009853//photorespiration	gi|326514576|dbj|BAJ96275.1|/7.70143e-51/predicted protein [Hordeum vulgare subsp. vulgare]
Hvulgare_GLEAN_10057164	210.16	234.23	104.94	80.68	56.29	48.48	44.47	41.8	34.54	26.9	38.99	42.1	291.95	283.72	260.1	261.8	102.73	94.88	81.3	76.2	59.48	66.45	31.96	31.3	26.99	34	29.7	25.09	169.25	192.37	190.13	198.05	K11251|1|5e-62|235|sbi:SORBI_01g009820|histone H2A	GO:0000786//nucleosome;GO:0005634//nucleus	GO:0046982//protein heterodimerization activity;GO:0003677//DNA binding	-	gi|475621896|gb|EMT31655.1|/1.53386e-67/Putative histone H2AXb [Aegilops tauschii]
Hvulgare_GLEAN_10044024	210.1	227.08	213.92	138.67	112.04	97.44	94.12	74.94	53.68	54.03	43.15	48.51	227.71	199.04	271.19	278.75	448.2	486.24	510.07	547.75	374.3	402.1	183.15	191.64	230.62	271.49	328.44	327.28	467.46	447.63	536.24	521.11	-	GO:0005747//mitochondrial respiratory chain complex I	-	GO:0006511//ubiquitin-dependent protein catabolic process;GO:0051788//response to misfolded protein;GO:0080129//proteasome core complex assembly;GO:0009853//photorespiration	gi|474423722|gb|EMS67649.1|/3.96438e-52/hypothetical protein TRIUR3_09455 [Triticum urartu]
Hvulgare_GLEAN_10016498	209.88	232.63	131.66	89.81	104.7	85.53	131.66	110.87	73.13	79.49	108.64	110.72	314.98	277.98	320.5	316.37	217.19	216.98	198.09	198.17	157.65	160.03	108.01	107.31	115.36	127.63	97.91	89.56	274.65	286.38	302.44	304.75	K11252|1|3e-67|253|bdi:100829292|histone H2B	GO:0000786//nucleosome;GO:0005634//nucleus	GO:0046982//protein heterodimerization activity;GO:0003677//DNA binding	-	gi|326510547|dbj|BAJ87490.1|/2.29789e-79/predicted protein [Hordeum vulgare subsp. vulgare]
Hvulgare_GLEAN_10019986	207.95	197.69	162.16	131.88	119.92	99.26	93.87	79.35	75.13	69.22	56.93	56.38	236.89	218.06	246.99	214.14	190.41	187.59	182.99	185.86	144.58	151.35	92.02	96.57	91.63	109.98	118.95	121.01	219.14	204.94	198.47	211.84	K09481|1|1e-21|101|bdi:100845129|protein transport protein SEC61 subunit beta	GO:0005886//plasma membrane;GO:0005794//Golgi apparatus	-	-	gi|326507890|dbj|BAJ86688.1|/4.89568e-21/predicted protein [Hordeum vulgare subsp. vulgare]
Hvulgare_GLEAN_10033981	204.24	231.27	423.2	273.14	335.8	309.42	257.74	264.37	202.81	201.68	111.16	120.69	176.39	154.77	340.75	366.8	359.6	313.39	829.22	793.39	635.93	675.35	320.45	323.51	459.24	573.78	16.46	15.79	144.75	232.3	351.53	356.87	K00924|1|3e-15|83.2|ath:AT5G22850|[EC:2.7.1.-];K01381|3|2e-11|70.5|smo:SELMODRAFT_13348|saccharopepsin [EC:3.4.23.25]	-	-	-	gi|326515330|dbj|BAK03578.1|/0/predicted protein [Hordeum vulgare subsp. vulgare]
Hvulgare_GLEAN_10012743	204.2	217.42	188.62	133.15	84.3	72.24	40.95	40.94	37.74	31.01	27.08	27.91	235.46	199.36	262.19	252.25	136.3	123.61	164.49	164.5	123.14	122.71	54.3	53.87	52.39	59.46	25.15	24.87	139.87	157.2	176.14	171.51	K11252|1|8e-76|281|bdi:100844075|histone H2B	GO:0000786//nucleosome;GO:0005634//nucleus	GO:0046982//protein heterodimerization activity;GO:0003677//DNA binding	-	gi|326501972|dbj|BAK06478.1|/1.14738e-75/predicted protein [Hordeum vulgare subsp. vulgare]
Hvulgare_GLEAN_10004679	203.27	216.47	255.61	181.95	161.67	129.12	225.14	219.1	118.21	118.21	144.01	149.72	577.52	490.05	383.86	436.52	262.26	229.13	250.82	257.2	154.98	161.8	157.37	158.58	180.91	201.73	305.61	312.02	334.13	290.29	255.79	278.04	-	GO:0016023//cytoplasmic membrane-bounded vesicle	-	GO:0008283//cell proliferation	gi|475590353|gb|EMT21444.1|/2.42778e-49/hypothetical protein F775_43887 [Aegilops tauschii]
Hvulgare_GLEAN_10036161	203.13	232.64	163.59	114.43	169.97	153.64	150.73	135.5	103.6	95.65	92.45	99.27	265.44	202.99	251.09	253.93	249.26	225.13	204.35	210.06	197.28	216.16	142.71	134.3	204.49	217.45	186.12	170.4	207.97	207.71	246.06	245.21	K03006|1|8e-12|69.7|pop:POPTR_0005s10940g|DNA-directed RNA polymerase II subunit RPB1 [EC:2.7.7.6]	GO:0016020//membrane	-	-	gi|326513164|dbj|BAK06822.1|/1.16929e-100/predicted protein [Hordeum vulgare subsp. vulgare]
Hvulgare_GLEAN_10015299	203.08	250.68	252.94	152.5	159.78	147.34	148.74	141.13	113.54	112.48	107.86	105.07	143.95	150.16	286.09	241.48	182.29	158.03	164.34	150.21	116.73	128.41	62.43	62.19	68.74	77.86	108.89	98.5	78.85	119.74	141.52	141.22	-	-	-	-	gi|326493734|dbj|BAJ85328.1|/1.27427e-29/predicted protein [Hordeum vulgare subsp. vulgare]
Hvulgare_GLEAN_10037002	201.97	218.34	118.35	81.22	77.51	66.45	47.42	39.13	31.32	31.97	32.83	30.32	418.6	378.24	323.1	329.74	203.51	178.89	157.13	166.03	132.91	132.41	56.83	57.44	52.07	59.75	27.68	24.1	342.4	395.39	328.24	323.33	K11252|1|8e-62|234|sbi:SORBI_01g039260|histone H2B	GO:0000786//nucleosome;GO:0005634//nucleus	GO:0046982//protein heterodimerization activity;GO:0003677//DNA binding	-	gi|473996857|gb|EMS52104.1|/4.80135e-69/Histone H2B.4 [Triticum urartu]
Hvulgare_GLEAN_10009378	201.27	222.65	136.01	97.44	72.96	66.12	58.6	43.25	39.24	34.89	37.99	45.67	293.22	261.17	227.88	247.65	213.29	176.18	114.68	105.61	93.63	104.65	67.12	66.3	42.72	36.86	83.41	87.46	201.54	184.15	141.37	149.46	K00660|1|0.0|769|bdi:100829639|chalcone synthase [EC:2.3.1.74]	-	GO:0016210//naringenin-chalcone synthase activity	GO:0009813//flavonoid biosynthetic process	gi|116393|sp|P26018.1|CHS1_HORVU/0/RecName: Full=Chalcone synthase 1; AltName: Full=Naringenin-chalcone synthase 1 [Hordeum vulgare]
Hvulgare_GLEAN_10004556	201.24	242.67	158.57	112.47	81.47	73.23	48.56	40.35	37.37	34.94	32.24	36.72	210.03	184.43	263.96	283.4	142.95	99.86	134.39	129.26	110.39	110.94	47.95	47.25	57.58	72.32	19.54	19.37	131.43	188.3	197.03	194.34	K11253|1|1e-70|263|pop:POPTR_0005s25530g|histone H3	GO:0000786//nucleosome;GO:0009536//plastid;GO:0005634//nucleus	GO:0003677//DNA binding;GO:0046982//protein heterodimerization activity	GO:0006334//nucleosome assembly;GO:0008283//cell proliferation	gi|351722020|ref|NP_001238509.1|/1.25914e-69/uncharacterized protein LOC100306416 [Glycine max]
Hvulgare_GLEAN_10010927	200.25	204.84	145.83	101.34	74.9	65.02	74.11	68.13	56.66	55.78	95.91	95.63	213.88	211.08	221.77	220.69	246.25	241.62	156.89	160.44	119.48	124.59	76.31	65.84	69.94	61.89	89.16	95.45	248.79	224.13	188.26	200.47	K13379|1|0.0|702|bdi:100828998|reversibly glycosylated polypeptide / UDP-arabinopyranose mutase [EC:2.4.1.- 5.4.99.30]	GO:0005829//cytosol;GO:0009506//plasmodesma;GO:0016020//membrane;GO:0005794//Golgi apparatus	GO:0052691//UDP-arabinopyranose mutase activity;GO:0016740//transferase activity;GO:0005515//protein binding	GO:0033356//UDP-L-arabinose metabolic process;GO:0030244//cellulose biosynthetic process;GO:0071555//cell wall organization	gi|475453336|gb|EMT01764.1|/0/Alpha-1,4-glucan-protein synthase (UDP-forming) [Aegilops tauschii]
Hvulgare_GLEAN_10008399	199.6	207.42	226.87	154.9	164.9	142.52	123.06	122.47	72.52	67.34	61.33	64.64	412.99	308.54	282.67	289.25	209.85	218.82	197.14	207.06	177.48	182.96	97.48	96.66	132.01	141.87	57.24	55.1	292.08	329.44	356.21	325.32	K07375|1|0.0|895|bdi:100836144|tubulin beta	GO:0005886//plasma membrane;GO:0005737//cytoplasm;GO:0005874//microtubule	GO:0005525//GTP binding;GO:0005200//structural constituent of cytoskeleton;GO:0003924//GTPase activity	GO:0048767//root hair elongation;GO:0006833//water transport;GO:0000271//polysaccharide biosynthetic process;GO:0043481//anthocyanin accumulation in tissues in response to UV light;GO:0009825//multidimensional cell growth;GO:0007010//cytoskeleton organization;GO:0007017//microtubule-based process;GO:0006096//glycolytic process;GO:0019344//cysteine biosynthetic process;GO:0016126//sterol biosynthe…	gi|8928427|sp|Q9ZRA8.1|TBB5_WHEAT/0/RecName: Full=Tubulin beta-5 chain; AltName: Full=Beta-5-tubulin [Triticum aestivum]
Hvulgare_GLEAN_10003913	199.09	224.26	365.36	235.57	406.7	328.6	508.61	442.73	439.95	419.19	387.8	373.27	88.35	109.09	134.5	151.59	119.79	110.88	150.28	141.75	265.06	304.18	295.97	299.82	486.17	445.84	478.38	426.45	58.2	78.6	96.12	94.05	-	-	-	-	gi|474150405|gb|EMS56904.1|/9.27e-33/hypothetical protein TRIUR3_24082 [Triticum urartu]
Hvulgare_GLEAN_10009355	199.02	198.15	140.96	117.98	115.3	104.15	112.48	95.1	81.02	81.77	99.51	96.87	187.97	183.24	170.86	156.83	172.11	202.3	184.9	191.01	145.51	153.15	103.98	102.54	90.68	82.89	135.46	131.37	181.67	175.34	168.98	177.22	K07937|1|2e-100|365|mtr:MTR_5g034130|ADP-ribosylation factor 1	GO:0005794//Golgi apparatus	GO:0005215//transporter activity;GO:0005525//GTP binding	GO:0016192//vesicle-mediated transport;GO:0007264//small GTPase mediated signal transduction;GO:0006471//protein ADP-ribosylation;GO:0006886//intracellular protein transport	gi|474369193|gb|EMS63688.1|/4.58764e-103/ADP-ribosylation factor 2 [Triticum urartu]
Hvulgare_GLEAN_10041149	198.82	200.49	112.28	88.99	136.91	119.15	271.91	279.62	199.48	199.69	201.24	189.45	298.73	311.32	237.63	252.43	373.87	434.28	244.36	221.37	218.74	205.1	162.46	168.4	403.59	376.35	159.54	148.44	326.39	329.63	407.14	398.2	K01611|1|3e-87|320|bdi:100821031|S-adenosylmethionine decarboxylase [EC:4.1.1.50]	-	GO:0004014//adenosylmethionine decarboxylase activity	GO:0006557//S-adenosylmethioninamine biosynthetic process;GO:0006597//spermine biosynthetic process;GO:0008295//spermidine biosynthetic process	gi|326519652|dbj|BAK00199.1|/8.44096e-117/predicted protein [Hordeum vulgare subsp. vulgare]
Hvulgare_GLEAN_10010196	198.72	219.19	381.84	269.09	263.8	238.49	457.25	471.44	281.29	257.52	301.81	337.82	145.68	133.09	204.75	208.21	212.81	197.7	400.53	396.33	268.35	283.78	320.39	302.13	307.38	334.67	478.96	528.52	81.24	108.83	112.12	117.77	K00430|1|5e-12|68.9|obr:102718644|peroxidase [EC:1.11.1.7];K18080|3|1e-09|60.8|vcn:VOLCADRAFT_98215|tensin	-	-	-	gi|326525287|dbj|BAK07913.1|/1.62671e-61/predicted protein [Hordeum vulgare subsp. vulgare]
Hvulgare_GLEAN_10041828	198.37	197.65	164.89	132.48	103.14	90.28	102.17	90.27	79.93	80.07	72.76	69.86	246.25	229.95	206.53	209.08	187.31	231.93	202.64	221.57	157.89	154.42	122.13	118.21	109.94	108.57	173.14	167.09	218.32	207.96	218.45	226.08	K07953|1|3e-106|383|dosa:Os12t0560300-01|GTP-binding protein SAR1 [EC:3.6.5.-]	GO:0005794//Golgi apparatus;GO:0016023//cytoplasmic membrane-bounded vesicle;GO:0005783//endoplasmic reticulum	GO:0005525//GTP binding	GO:0006863//purine nucleobase transport;GO:0016192//vesicle-mediated transport;GO:0006886//intracellular protein transport	gi|475588368|gb|EMT20832.1|/2.95667e-107/GTP-binding protein SAR1A [Aegilops tauschii]
Hvulgare_GLEAN_10006655	197.25	192.45	126.72	105.78	84.35	67.95	57.68	55.64	42.46	44.58	34.58	31.79	182.74	158.24	160.52	180.74	131.7	146.07	124.31	135.33	96.72	99.92	57.03	54.67	52.73	54.88	88.39	82.58	174.42	169.51	178.93	175.63	-	GO:0009536//plastid;GO:0016020//membrane	-	-	gi|326531016|dbj|BAK04859.1|/8.56944e-55/predicted protein [Hordeum vulgare subsp. vulgare]
Hvulgare_GLEAN_10002315	196.11	208.94	136.97	105.88	68.8	66.71	57.33	37.56	63.59	64.05	54.71	60.6	140.83	165.74	205.15	161.42	104.53	100.3	77.5	76.63	63.82	70.71	50.08	52.53	33.61	27.35	48.7	51.27	97.32	94.24	66.62	77.4	K02135|1|6e-30|128|bdi:100830125|F-type H+-transporting ATPase subunit epsilon	GO:0000275//mitochondrial proton-transporting ATP synthase complex, catalytic core F(1)	GO:0046961//proton-transporting ATPase activity, rotational mechanism;GO:0046933//proton-transporting ATP synthase activity, rotational mechanism	GO:0009853//photorespiration;GO:0015986//ATP synthesis coupled proton transport	gi|326493418|dbj|BAJ85170.1|/1.89498e-33/predicted protein [Hordeum vulgare subsp. vulgare]
Hvulgare_GLEAN_10003058	195.89	212.34	93.75	60.99	40.18	39.35	27	20.16	23.69	22.19	17.42	21.58	296.08	313.9	290.93	235.62	212.28	213.36	128.48	120.86	94.08	97.16	46.99	42.29	30.05	28.94	14.83	11.69	336.86	374.42	303.18	296.79	K11251|1|4e-61|233|zma:100501984|histone H2A	GO:0000786//nucleosome;GO:0005634//nucleus	GO:0046982//protein heterodimerization activity;GO:0003677//DNA binding	-	gi|326530306|dbj|BAJ97579.1|/4.37808e-76/predicted protein [Hordeum vulgare subsp. vulgare]
Hvulgare_GLEAN_10012300	195.77	213.37	119.42	80.92	55.86	47.48	32.62	24.62	27.21	28.19	21.05	25.42	265.48	248.89	265.72	215.76	182.38	172.46	148.58	141.66	109.52	110.73	52.23	46.36	32.61	42	10.56	8.31	195.02	233.35	211.53	207.88	K11251|1|3e-61|233|sbi:SORBI_09g001520|histone H2A	GO:0000786//nucleosome;GO:0005634//nucleus	GO:0046982//protein heterodimerization activity;GO:0003677//DNA binding	-	gi|326507104|dbj|BAJ95629.1|/2.34574e-76/predicted protein [Hordeum vulgare subsp. vulgare]
Hvulgare_GLEAN_10016346	195.13	200.15	108.01	78.52	68.94	57.48	63.75	48.03	69.03	62.45	65.31	62.57	148.74	163.51	166.45	164.72	123.74	131.42	72.54	71.85	63.06	70.87	55.99	54.98	31.23	31.5	81.32	67.82	164.81	154.82	115.84	124.23	K03627|1|3e-70|262|bdi:100831625|putative transcription factor	-	GO:0043565//sequence-specific DNA binding	-	gi|474173249|gb|EMS57674.1|/3.70365e-74/Multiprotein-bridging factor 1a [Triticum urartu]
Hvulgare_GLEAN_10004785	194.88	224.21	322.29	225.97	263.97	240.27	348.84	348.31	292.39	286.52	223.26	241.6	138.6	128.74	194	222.81	274.59	218.28	304.41	290.21	301.54	307.23	270.95	281.9	447.16	511.98	283.49	287.04	161.23	185.59	213.01	212.79	K05279|1|0.0|662|bdi:100838607|flavonol 3-O-methyltransferase [EC:2.1.1.76]	-	GO:0016206//catechol O-methyltransferase activity;GO:0046983//protein dimerization activity	GO:0009813//flavonoid biosynthetic process;GO:0009751//response to salicylic acid;GO:0009611//response to wounding;GO:0042542//response to hydrogen peroxide;GO:0009809//lignin biosynthetic process;GO:0032259//methylation;GO:0009723//response to ethylene	gi|326495982|dbj|BAJ90613.1|/0/predicted protein [Hordeum vulgare subsp. vulgare]
Hvulgare_GLEAN_10002983	194.58	201.38	177.17	130.26	90.16	75.74	82.94	74.58	51.75	51.42	45.33	41.82	320.4	306.97	271.12	229.16	150.19	184.61	138.26	147.56	111.14	110.99	70.92	68.22	61.99	66.65	79.73	80.86	258.8	246.58	193.07	202.76	K01527|1|5e-81|298|bdi:100836116|nascent polypeptide-associated complex subunit beta	-	-	-	gi|326490365|dbj|BAJ84846.1|/4.82932e-83/predicted protein [Hordeum vulgare subsp. vulgare]
Hvulgare_GLEAN_10021226	194.57	232.52	241.4	148.84	120.07	115.19	92.94	84.42	45.92	40.75	60.02	64.15	212.24	180.7	275.08	302.58	184.95	161.76	224.49	236.41	159.58	168.38	123.38	123.03	110.53	111.83	190.02	178.45	183.18	213.61	264.16	245.73	-	-	-	-	gi|326506378|dbj|BAJ86507.1|/1.18014e-35/predicted protein [Hordeum vulgare subsp. vulgare]
Hvulgare_GLEAN_10007285	194.45	205.57	95.15	79.09	64.36	54.28	36.1	32.77	29.54	29.15	22.3	23.28	167.36	166.3	181.43	182.18	70.96	72	55.54	56.04	46.88	50.32	20.22	21.66	23.01	20.81	37.37	35.18	84.37	78.19	82.98	77.72	K01802|1|4e-58|222|bdi:100840123|peptidylprolyl isomerase [EC:5.2.1.8]	GO:0005829//cytosol;GO:0005789//endoplasmic reticulum membrane	GO:0003755//peptidyl-prolyl cis-trans isomerase activity;GO:0005528//FK506 binding	GO:0009086//methionine biosynthetic process;GO:0000413//protein peptidyl-prolyl isomerization;GO:0000394//RNA splicing, via endonucleolytic cleavage and ligation;GO:0061077//chaperone-mediated protein folding	gi|326496152|dbj|BAJ90697.1|/6.12705e-61/predicted protein [Hordeum vulgare subsp. vulgare]
Hvulgare_GLEAN_10028910	194.44	208.44	128.15	102.45	97.86	87.7	74.5	58.52	41.39	46.45	48.16	44.68	295.17	282.15	255.14	231.92	151.23	188.82	148.35	150.31	118.59	122.88	64.36	62.66	60.14	55.96	70.63	60.95	294.49	290.12	306.99	284.18	K02951|1|2e-71|268|bdi:100839439|small subunit ribosomal protein S12e	GO:0015935//small ribosomal subunit;GO:0005739//mitochondrion	GO:0003735//structural constituent of ribosome	GO:0006412//translation	gi|473759107|gb|EMS45774.1|/4.94323e-76/40S ribosomal protein S12 [Triticum urartu]
Hvulgare_GLEAN_10009510	192.89	242.36	288.87	168.35	140.88	118.86	105.46	100.31	52.3	41.37	32.72	36.62	287.07	187.41	359.24	457.05	262.09	161.07	307.88	326.45	252.8	286.82	102.99	111.16	210.49	273.15	102.46	92.75	140.79	217.19	318.05	293.28	K00430|1|1e-08|59.3|obr:102718644|peroxidase [EC:1.11.1.7];K13026|3|4e-08|57.8|mpp:MICPUCDRAFT_53612|ATP-dependent RNA helicase DHX57 [EC:3.6.4.13];K18080|4|1e-06|52.8|vcn:VOLCADRAFT_98215|tensin;K09291|5|4e-06|51.2|mis:MICPUN_62408|nucleoprotein TPR	-	-	-	gi|474139771|gb|EMS56503.1|/2.52063e-66/hypothetical protein TRIUR3_31167 [Triticum urartu]
Hvulgare_GLEAN_10017910	191.78	202.56	345.69	264.92	167.37	139.01	145.68	184.83	167.28	161.06	140.1	143.08	299.57	308.25	364.68	392.58	271.56	290.95	393.56	388.57	260.03	253.25	217.51	214.94	185.42	184.77	162.55	155.22	232.94	295.43	300.4	300.34	K09490|1|0.0|1267|bdi:100841864|heat shock 70kDa protein 5	GO:0005730//nucleolus;GO:0005788//endoplasmic reticulum lumen;GO:0016023//cytoplasmic membrane-bounded vesicle;GO:0030529//ribonucleoprotein complex	GO:0003723//RNA binding;GO:0005524//ATP binding	GO:0042254//ribosome biogenesis	gi|326495158|dbj|BAJ85675.1|/0/predicted protein [Hordeum vulgare subsp. vulgare]
Hvulgare_GLEAN_10014142	191.28	194.95	130.16	109.23	111.91	98.14	77.08	69.49	80.9	87.39	78.23	74.96	176.32	214.25	214.74	224.24	197.58	243.72	132.54	133.88	137.59	136.23	136.39	129.5	70.28	59.22	85.83	82.41	190.2	205.65	172.82	188.94	K17086|1|0.0|1178|bdi:100837937|transmembrane 9 superfamily member 2/4	GO:0016021//integral component of membrane;GO:0016023//cytoplasmic membrane-bounded vesicle	-	-	gi|326500650|dbj|BAJ94991.1|/0/predicted protein [Hordeum vulgare subsp. vulgare]
Hvulgare_GLEAN_10009318	191.01	186.26	211.5	178.79	270.01	230.17	291.56	260.73	215.19	196.12	196.66	183.95	196.24	193.33	201.72	197.77	319.81	358.18	428.9	421.58	445.5	451.4	252.87	237.15	354.45	348.88	321.35	319.61	373.88	327.67	303.69	325.95	K08770|1|4e-37|152|dosa:Os02t0161900-01|ubiquitin C	GO:0005773//vacuole;GO:0005634//nucleus	-	GO:0006623//protein targeting to vacuole;GO:0006464//cellular protein modification process;GO:0006511//ubiquitin-dependent protein catabolic process;GO:0016192//vesicle-mediated transport	gi|721613749|ref|XP_010227188.1|/3.98599e-36/PREDICTED: polyubiquitin isoform X1 [Brachypodium distachyon]
Hvulgare_GLEAN_10019899	190.99	208.57	175.3	118.54	67.71	62.88	48.33	45.35	32.59	30.36	24.22	26.71	271.4	254.68	215.75	240.17	215.12	190.67	136	135.9	99.44	104.38	37.74	38.42	39.32	37.34	42.96	44.01	218.54	188.26	147.91	148.87	K13064|1|0.0|1310|bdi:100839236|phenylalanine/tyrosine ammonia-lyase [EC:4.3.1.25]	GO:0005737//cytoplasm	GO:0045548//phenylalanine ammonia-lyase activity	GO:0009800//cinnamic acid biosynthetic process;GO:0006559//L-phenylalanine catabolic process	gi|326526355|dbj|BAJ97194.1|/0/predicted protein [Hordeum vulgare subsp. vulgare]
Hvulgare_GLEAN_10032344	190.5	216.75	83.53	53.47	39.28	35.09	18.61	13.61	12.86	13.45	13.92	15.25	288.63	249.2	259.14	276.94	106.5	83.11	98.83	91.6	82.06	85.01	38.79	45.89	46.47	56.62	40.69	35.21	140.04	187.92	210.76	195.93	K11254|1|3e-53|206|pop:POPTR_0008s04720g|histone H4	GO:0000786//nucleosome;GO:0005634//nucleus	GO:0003677//DNA binding;GO:0046982//protein heterodimerization activity	GO:0006334//nucleosome assembly	gi|721697114|ref|XP_003580388.2|/3.1366e-52/PREDICTED: uncharacterized protein LOC100841093 [Brachypodium distachyon]
Hvulgare_GLEAN_10047179	190.23	188.5	180.67	148.66	184.17	171.47	238.33	213.13	194.39	197.19	213.13	205.6	105.81	146.1	151.22	153.72	198.91	253.04	206.63	205.21	206.94	205.94	202.76	194.93	109.88	90.22	202.19	201.39	142.74	154.37	115.94	134.07	K13379|1|0.0|726|bdi:100836426|reversibly glycosylated polypeptide / UDP-arabinopyranose mutase [EC:2.4.1.- 5.4.99.30]	GO:0005794//Golgi apparatus	GO:0052691//UDP-arabinopyranose mutase activity;GO:0005515//protein binding	GO:0071555//cell wall organization;GO:0030244//cellulose biosynthetic process	gi|474042704|gb|EMS53325.1|/0/Alpha-1,4-glucan-protein synthase [UDP-forming] 1 [Triticum urartu]
Hvulgare_GLEAN_10036290	189.81	230.72	140.92	88.7	66.02	58.16	29.7	24.81	25.11	22.03	20.66	22.57	197.71	177.74	247.4	270.75	130.82	87.56	92.71	89.26	71.23	73.65	23.38	22.49	34.61	39.61	13.74	14.84	143.47	190.22	212.94	204.52	K11253|1|1e-72|272|dosa:Os04t0419600-01|histone H3	GO:0000786//nucleosome;GO:0005634//nucleus	GO:0046982//protein heterodimerization activity;GO:0003677//DNA binding	-	gi|414878180|tpg|DAA55311.1|/2.86475e-79/TPA: histone H3.2 [Zea mays]
Hvulgare_GLEAN_10015692	189.4	195.86	197.99	159.72	194.25	164.86	191.11	174.02	156.62	150.98	144.27	141.9	185.23	177.56	188.55	198.6	183.17	203.5	212.08	220.71	206.15	205.87	136.5	141.21	192.84	205.03	247.23	227.84	172.07	170.12	197.61	194.99	K13523|1|2e-54|213|mtr:MTR_051s0004|lysophosphatidic acid acyltransferase / lysophosphatidylinositol acyltransferase [EC:2.3.1.51 2.3.1.-];K07238|2|3e-06|52.8|atr:s00022p00242960|zinc transporter, ZIP family	-	GO:0008270//zinc ion binding;GO:0003677//DNA binding	-	gi|326499404|dbj|BAJ86013.1|/4.46162e-98/predicted protein [Hordeum vulgare subsp. vulgare]
Hvulgare_GLEAN_10041909	189.34	238.11	373.68	225.51	534.58	460.33	638.3	649.96	342.48	305.4	250.94	289.13	147.5	107.18	162.95	189.22	245	169.25	288.35	282.61	397.57	428.2	278.52	277.11	695.96	846.69	384.33	390.73	114.96	145.98	204.57	188.55	K01599|1|5e-62|238|eus:EUTSA_v10022319mg|uroporphyrinogen decarboxylase [EC:4.1.1.37];K13412|3|1e-10|68.2|dosa:Os05t0491900-00|calcium-dependent protein kinase [EC:2.7.11.1]	GO:0016023//cytoplasmic membrane-bounded vesicle	-	-	gi|326520978|dbj|BAJ92852.1|/1.64288e-141/predicted protein [Hordeum vulgare subsp. vulgare]
Hvulgare_GLEAN_10008992	187.99	220.51	128.41	96.45	60.5	53.89	36.98	34.25	27.66	21.63	19.89	20.19	331.76	265.1	286.63	320.26	167.4	127.21	127.63	125.28	90.11	95.22	30.54	36.69	58.61	67.91	21.34	15.3	219.45	282.07	358	315.43	K11253|1|2e-68|257|pop:POPTR_0001s05450g|histone H3	GO:0000786//nucleosome;GO:0005634//nucleus	GO:0046982//protein heterodimerization activity;GO:0003677//DNA binding	-	gi|414878180|tpg|DAA55311.1|/8.4194e-69/TPA: histone H3.2 [Zea mays]
Hvulgare_GLEAN_10013914	187.54	182.36	79.61	70.5	58.04	49.88	30.61	24.02	28.65	29.15	24.43	25.19	187.48	186.82	191.02	188.04	115.95	137.67	84.84	83.54	87.37	88.68	52.25	51.3	26.36	24.41	18.78	17.76	154.57	158.02	149.99	155.69	K01835|1|3e-07|55.8|mtr:MTR_1g102030|phosphoglucomutase [EC:5.4.2.2]	-	-	-	gi|475407974|gb|EMT00881.1|/3.89845e-150/hypothetical protein F775_06359 [Aegilops tauschii]
Hvulgare_GLEAN_10030536	187.46	206.52	197.48	149.98	162.14	137.82	91.96	97.1	76.19	79.84	54.85	53.9	266.67	237.92	260.4	259.73	196.03	215.5	215.14	212.49	175.17	172.85	109.38	102.12	92.31	95.58	86.94	75.04	186.3	215.64	252.6	240.83	K00816|1|1e-36|153|cme:CYME_CME121C|kynurenine---oxoglutarate transaminase / cysteine-S-conjugate beta-lyase / glutamine---phenylpyruvate transaminase [EC:2.6.1.7 4.4.1.13 2.6.1.64];K15849|3|6e-31|134|mis:MICPUN_59090|bifunctional aspartate aminotransferase and glutamate/aspartate-prephenate aminotransferase [EC:2.6.1.1 2.6.1.78 2.6.1.79]	GO:0009507//chloroplast	GO:0030170//pyridoxal phosphate binding;GO:0016829//lyase activity;GO:0008483//transaminase activity	GO:0009058//biosynthetic process	gi|326513056|dbj|BAK03435.1|/2.01853e-146/predicted protein [Hordeum vulgare subsp. vulgare]
Hvulgare_GLEAN_10022188	187	218.93	146.57	95.45	75.63	62.86	36.56	28.72	19.42	23.1	19.32	19.01	271.18	225.7	251.78	261.58	200.5	172.74	178.44	175.88	153.41	155.61	50.91	51.15	60.12	78.34	25.98	21.36	238.97	300.45	342.72	325.92	K11254|1|3e-53|206|pop:POPTR_0008s04720g|histone H4	GO:0000786//nucleosome;GO:0005634//nucleus	GO:0003677//DNA binding;GO:0046982//protein heterodimerization activity	GO:0006334//nucleosome assembly	gi|721697114|ref|XP_003580388.2|/3.1366e-52/PREDICTED: uncharacterized protein LOC100841093 [Brachypodium distachyon]
Hvulgare_GLEAN_10012303	186.94	194.76	166.88	127.72	138.75	122.24	120.17	90.63	71.22	70.74	69.42	67.31	131.32	125.63	133.04	113.37	126.56	151.77	142.62	146.54	141.11	154.21	82.21	81.26	85.9	87.35	159.8	143.07	134.22	125.59	125.37	128.64	K13457|1|0.0|1311|bdi:100834957|disease resistance protein RPM1	-	-	-	gi|475621962|gb|EMT31688.1|/0/Disease resistance protein RPM1 [Aegilops tauschii]
Hvulgare_GLEAN_10001202	186.45	203.93	221.52	134.25	199.55	160.96	207.46	174.23	147.53	144.36	149.35	159.6	199.88	176.97	202.59	212.09	176.87	164.72	176.37	183.08	164.21	189.24	170.31	172.61	213.74	236.11	167.46	166	150.36	175.73	166.59	160.82	-	GO:0016023//cytoplasmic membrane-bounded vesicle	-	-	gi|326523569|dbj|BAJ92955.1|/2.09514e-32/predicted protein [Hordeum vulgare subsp. vulgare]
Hvulgare_GLEAN_10011515	186.18	193.52	190.98	145.25	181.6	144.15	162.34	173.21	114.32	104.37	128.5	120.71	184.43	175.03	182.55	185.98	175.52	183.63	205.67	211.1	191.43	191.26	130.64	132.12	222.96	249.32	154.59	128.27	173.77	188.34	193.32	185.06	K14325|1|3e-06|49.7|dosa:Os01t0959000-01|RNA-binding protein with serine-rich domain 1;K11323|3|5e-06|49.3|vcn:VOLCADRAFT_121342|histone arginine demethylase JMJD6 [EC:1.14.11.-]	GO:0005634//nucleus	GO:0003700//sequence-specific DNA binding transcription factor activity;GO:0003677//DNA binding	GO:0006355//regulation of transcription, DNA-templated	gi|336397000|gb|AEI54700.1|/7.2248e-54/AP2/EREBP-like protein [Hordeum vulgare subsp. vulgare]
Hvulgare_GLEAN_10007395	185.16	181.32	149.61	132.69	91.82	82.37	73.49	60.93	54.48	51.01	57.32	56.76	198.81	210.72	219.21	189.21	166.91	219.44	174	182.97	157.05	156.42	98.11	98.26	78.67	78.57	122.66	123.76	236.3	217.2	183.67	176.21	K02958|1|3e-81|299|obr:102713725|small subunit ribosomal protein S15e	GO:0015935//small ribosomal subunit	GO:0003735//structural constituent of ribosome;GO:0003723//RNA binding	GO:0006412//translation	gi|326496415|dbj|BAJ94669.1|/3.52095e-83/predicted protein [Hordeum vulgare subsp. vulgare]
Hvulgare_GLEAN_10047278	185.16	199.12	259.16	182.02	263.81	218.55	310.72	312.69	173.48	163.38	168.91	170.2	251.85	190.71	207.99	226.06	216.03	202.97	242	246.37	218.29	224.57	153.8	145.21	301.69	342.29	152.2	143.36	139.87	157.15	214.64	206.9	K10256|1|0.0|784|bdi:100835723|omega-6 fatty acid desaturase (delta-12 desaturase) [EC:1.14.19.-]	-	GO:0016717//oxidoreductase activity, acting on paired donors, with oxidation of a pair of donors resulting in the reduction of molecular oxygen to two molecules of water	GO:0055114//oxidation-reduction process;GO:0006629//lipid metabolic process	gi|326507816|dbj|BAJ86651.1|/0/predicted protein [Hordeum vulgare subsp. vulgare]
Hvulgare_GLEAN_10022064	184.29	180.43	163.62	132.19	202.69	170.92	136.8	125.92	135.72	141.68	118.24	115.52	233.09	213.98	170.17	170.11	162	213.79	142.77	132.69	190.91	191.92	220.04	205.55	121.85	92.82	160.68	135.56	221.22	202.97	198.24	194.51	K16865|1|0.0|685|smo:SELMODRAFT_88306|programmed cell death protein 4	-	GO:0016853//isomerase activity	GO:0008152//metabolic process	gi|474205014|gb|EMS58671.1|/0/Programmed cell death protein 4 [Triticum urartu]
Hvulgare_GLEAN_10037503	184.13	185.49	280.27	210.05	213.23	192.02	327.53	416.39	228.45	223.51	303.57	300.77	281.04	249.31	193.8	203.16	328.61	339	369.06	383.05	396.64	390.09	345.87	322.66	536.08	611.84	447.69	443.36	252.92	260.95	251.73	246.99	K07374|1|0.0|916|zma:100381303|tubulin alpha	GO:0005874//microtubule;GO:0005737//cytoplasm	GO:0003924//GTPase activity;GO:0005200//structural constituent of cytoskeleton;GO:0005525//GTP binding	GO:0051258//protein polymerization;GO:0006184//GTP catabolic process;GO:0007017//microtubule-based process	gi|8928432|sp|Q9ZRR5.1|TBA3_HORVU/0/RecName: Full=Tubulin alpha-3 chain [Hordeum vulgare]
Hvulgare_GLEAN_10010282	183.04	190.64	158.87	126.8	167.42	140.69	189.54	184.3	129.57	118.31	233.56	224.12	547.47	502.88	334.07	345.25	295.13	329.53	233.15	232.84	176.32	183.86	171.33	163.95	182.32	179.9	106.55	85.62	577.19	560.76	513.25	521.81	K04079|1|0.0|1325|dosa:Os09t0482600-01|molecular chaperone HtpG	GO:0005737//cytoplasm	GO:0005524//ATP binding;GO:0051082//unfolded protein binding	GO:0006457//protein folding;GO:0006950//response to stress	gi|32765549|gb|AAP87284.1|/0/cytosolic heat shock protein 90 [Hordeum vulgare]
Hvulgare_GLEAN_10008226	182.21	174.8	223.79	185.66	216.29	183.21	138.36	136.7	197.37	198.39	207.15	196.69	103.19	137.19	139.76	148.33	209.1	243.38	155.29	151.36	157.3	162.64	231.9	213.47	104.24	79.28	121.16	115.93	76.76	91.55	81.28	91.45	K12823|1|3e-87|323|vvi:100252874|ATP-dependent RNA helicase DDX5/DBP2 [EC:3.6.4.13];K13344|2|1e-11|71.6|cre:CHLREDRAFT_187964|peroxin-13;K14404|4|7e-11|69.3|sot:102591572|cleavage and polyadenylation specificity factor subunit 4	-	-	-	gi|326512094|dbj|BAJ96028.1|/0/predicted protein [Hordeum vulgare subsp. vulgare]
Hvulgare_GLEAN_10019928	182.11	204.52	150.17	109.15	135.56	116.46	170.1	138.83	82.31	78.14	89.17	91.24	433.94	335.62	305.73	313.55	159.96	113.39	173.43	177.71	161.46	171.8	109.93	119.53	211.01	245.95	61.11	49.35	253.11	310.29	352.41	313.21	K11254|1|3e-53|206|pop:POPTR_0008s04720g|histone H4	GO:0000786//nucleosome;GO:0005634//nucleus	GO:0003677//DNA binding;GO:0046982//protein heterodimerization activity	GO:0006334//nucleosome assembly	gi|721697114|ref|XP_003580388.2|/3.1366e-52/PREDICTED: uncharacterized protein LOC100841093 [Brachypodium distachyon]
Hvulgare_GLEAN_10040288	181.48	180.25	140.03	112.1	93.22	77.41	52.3	46.43	43.32	40.45	42.17	41	261.96	259.22	238.48	237.23	185.87	225.94	200.73	202.99	142.42	144.39	71.62	68.97	55.75	53.75	52.18	47.3	285.24	265.95	254.92	260.34	K01868|1|0.0|1126|dosa:Os02t0538000-01|threonyl-tRNA synthetase [EC:6.1.1.3]	GO:0005739//mitochondrion;GO:0009570//chloroplast stroma	GO:0004829//threonine-tRNA ligase activity;GO:0005524//ATP binding	GO:0006435//threonyl-tRNA aminoacylation;GO:0009793//embryo development ending in seed dormancy	gi|326492063|dbj|BAJ98256.1|/0/predicted protein [Hordeum vulgare subsp. vulgare]
Hvulgare_GLEAN_10008984	181.42	187.19	231.16	197.04	240.67	206.3	190.64	186.52	179.13	180.06	155.51	155.92	108.48	114.78	130.57	131.34	164.1	202.04	204.87	197.78	270.55	256.63	216.22	215.67	154.45	119.39	343.2	316.26	98.02	91.4	104.13	116.46	K10956|1|0.0|911|bdi:100836804|protein transport protein SEC61 subunit alpha	GO:0016020//membrane;GO:0016023//cytoplasmic membrane-bounded vesicle	-	GO:0015031//protein transport	gi|474051405|gb|EMS53662.1|/0/Protein transport protein Sec61 subunit alpha [Triticum urartu]
Hvulgare_GLEAN_10036564	181.25	177.26	145.92	122.08	165.1	139.41	111.79	98.62	112.57	113.03	97.33	98.03	152.7	165.7	172.49	165.45	295.27	368.9	227.23	218.64	199.03	202.16	221.1	213.95	100.25	82.54	102.92	95.69	170.3	189.52	207.07	216.28	K01938|1|0.0|1238|bdi:100821958|formate--tetrahydrofolate ligase [EC:6.3.4.3]	GO:0009536//plastid	GO:0005524//ATP binding;GO:0004329//formate-tetrahydrofolate ligase activity	GO:0009396//folic acid-containing compound biosynthetic process	gi|475561503|gb|EMT13787.1|/0/Formate--tetrahydrofolate ligase [Aegilops tauschii]
Hvulgare_GLEAN_10059366	180.96	174.67	113.07	87.56	64.42	54.28	20.43	16.88	17.62	20.3	14.42	11.98	142.3	170.77	162.91	171.86	78.65	86.93	90.5	100.08	72.45	77.6	27.99	28.65	20.86	21.75	10.95	8.47	122.11	118.53	116.47	113.44	K11251|1|2e-70|263|bdi:100826987|histone H2A	GO:0000786//nucleosome;GO:0005634//nucleus	GO:0003677//DNA binding;GO:0046982//protein heterodimerization activity	GO:0006334//nucleosome assembly	gi|326510545|dbj|BAJ87489.1|/5.05885e-71/predicted protein [Hordeum vulgare subsp. vulgare]
Hvulgare_GLEAN_10011408	179.79	199.42	114.2	82.34	74.9	68.34	79.39	71.76	55.84	49.89	28.54	30.71	424.6	370.57	325.18	336.11	321.05	280.68	298.43	301.77	195.47	199.39	128.96	131.49	170.42	197.04	12.22	10.89	601.26	589.01	696.76	651.12	K03146|1|0.0|651|bdi:100841709|thiamine thiazole synthase	GO:0009941//chloroplast envelope;GO:0010319//stromule;GO:0005829//cytosol;GO:0009570//chloroplast stroma;GO:0009579//thylakoid;GO:0005739//mitochondrion	GO:0008270//zinc ion binding;GO:0042803//protein homodimerization activity	GO:0010155//regulation of proton transport;GO:0052837//thiazole biosynthetic process;GO:0043085//positive regulation of catalytic activity;GO:0019252//starch biosynthetic process;GO:0000023//maltose metabolic process;GO:0006974//cellular response to DNA damage stimulus;GO:0042742//defense response to bacterium;GO:0046777//protein autophosphorylation;GO:0009637//response to blue light;GO:0009228//…	gi|475618397|gb|EMT30436.1|/0/Thiazole biosynthetic enzyme 1-2, chloroplastic [Aegilops tauschii]
Hvulgare_GLEAN_10039770	179.77	188.4	211.53	137.19	146.92	140.46	194.56	171.16	111.23	115.35	145.63	144.51	218.71	179.1	184.39	217.09	180.03	188.51	210.6	214.78	177.03	190.78	146.34	124.19	186.65	214.54	281.76	272.82	179.02	174.89	237.11	216.67	-	-	GO:0008270//zinc ion binding;GO:0016491//oxidoreductase activity	GO:0055114//oxidation-reduction process	gi|326506848|dbj|BAJ91465.1|/2.09819e-77/predicted protein [Hordeum vulgare subsp. vulgare]
Hvulgare_GLEAN_10042274	179.33	207.07	272.26	170.92	210.37	177.15	379.64	364.48	273.79	267.13	329.5	365.26	167.27	162.89	183.57	234.17	341.46	250.87	316.01	307.03	234.46	240.47	293.99	305.92	373.89	426.06	489.89	488.38	98.23	153.25	208.38	202.65	K13412|1|1e-09|62.8|dosa:Os05t0491900-00|calcium-dependent protein kinase [EC:2.7.11.1];K11323|4|2e-08|58.9|vcn:VOLCADRAFT_121342|histone arginine demethylase JMJD6 [EC:1.14.11.-]	GO:0009536//plastid	-	-	gi|326527011|dbj|BAK04447.1|/3.06058e-113/predicted protein [Hordeum vulgare subsp. vulgare]
Hvulgare_GLEAN_10032805	179.28	218.36	143.78	95.22	61.55	51.65	36	36.12	18.79	20.15	12.12	13.86	293.63	263.39	298.9	344.47	323.79	267.52	287.62	285.43	159.14	167.59	64.29	67.83	68.12	80.65	51.74	53.81	311.05	408.06	435.05	411.38	K17686|1|7e-52|204|cam:101515614|Cu+-exporting ATPase [EC:3.6.3.54];K15111|2|5e-36|151|gmx:100811130|solute carrier family 25 (mitochondrial S-adenosylmethionine transporter), member 26;K03243|3|6e-33|141|mtr:MTR_4g076250|translation initiation factor 5B;K15429|4|7e-33|140|cic:CICLE_v10007363mg|tRNA (guanine37-N1)-methyltransferase [EC:2.1.1.228];K10761|5|2e-28|126|cic:CICLE_v10027573mg|tRNA(His)…	GO:0016023//cytoplasmic membrane-bounded vesicle;GO:0005773//vacuole	GO:0042973//glucan endo-1,3-beta-D-glucosidase activity	GO:0005975//carbohydrate metabolic process;GO:0006952//defense response	gi|326497617|dbj|BAK05898.1|/7.14885e-180/predicted protein [Hordeum vulgare subsp. vulgare]
Hvulgare_GLEAN_10003914	177.3	197.28	138.6	93.79	81.64	76.85	99.14	88.62	50.67	49.8	71.91	70.62	309.99	246.69	262.01	249.99	839.03	819.67	793.63	847.33	586.63	633.05	303.97	306.81	360.63	406.12	546.67	536.21	1170.71	1086.92	1133.63	1101.55	K02942|1|2e-46|183|dosa:Os01t0231700-01|large subunit ribosomal protein LP1	GO:0005840//ribosome	GO:0003735//structural constituent of ribosome	GO:0006414//translational elongation	gi|326534206|dbj|BAJ89453.1|/4.02e-60/predicted protein [Hordeum vulgare subsp. vulgare]
Hvulgare_GLEAN_10033772	177.26	181.61	113.48	82.92	79.27	79.95	78.83	70.02	61.34	65.12	56.42	59.83	165.36	179.94	157.7	152.87	130.44	159.51	125.23	123.06	104.78	108.32	74.21	71.3	60.95	47.77	119.52	109.5	178.48	174.37	140.69	145.01	K10704|1|5e-59|225|bdi:100820845|ubiquitin-conjugating enzyme E2 variant	GO:0005829//cytosol;GO:0031372//UBC13-MMS2 complex;GO:0005634//nucleus	GO:0016881//acid-amino acid ligase activity;GO:0004842//ubiquitin-protein transferase activity;GO:0005515//protein binding	GO:0006007//glucose catabolic process;GO:0016192//vesicle-mediated transport;GO:0006301//postreplication repair;GO:0006623//protein targeting to vacuole	gi|326503918|dbj|BAK02745.1|/3.07033e-60/predicted protein [Hordeum vulgare subsp. vulgare]
Hvulgare_GLEAN_10028376	176.35	193.81	69.19	58.63	35.55	31.78	17.99	16.67	9.5	10.6	11.48	11.15	146.47	135.82	162.82	134.78	73.57	68.65	59.32	62.04	42.68	48.25	17.29	15.55	17.99	18.56	8.76	9.43	115.19	115.37	103.32	107.55	K11253|1|4e-10|63.9|obr:102704155|histone H3	-	-	-	gi|720015712|ref|XP_010260926.1|/2.74208e-09/PREDICTED: histone H3.2-like [Nelumbo nucifera]
Hvulgare_GLEAN_10016646	175.96	189.53	85.39	67.38	34.17	33.11	26.89	27.62	19.51	20.67	15.15	15.26	562.19	453.91	306.58	359.45	154.69	153.24	93.21	101.56	61.13	62.06	42.02	40.54	50.08	50.1	52.09	51.74	392.54	417.38	336.48	322.19	K14489|1|3e-14|77.4|vvi:100263145|arabidopsis histidine kinase 2/3/4 (cytokinin receptor) [EC:2.7.13.3];K17686|2|8e-12|69.3|cam:101515614|Cu+-exporting ATPase [EC:3.6.3.54];K15111|3|1e-08|58.5|gmx:100811130|solute carrier family 25 (mitochondrial S-adenosylmethionine transporter), member 26;K15429|4|3e-08|57.4|cic:CICLE_v10007363mg|tRNA (guanine37-N1)-methyltransferase [EC:2.1.1.228];K00430|5|9e-…	-	-	-	gi|326513852|dbj|BAJ87944.1|/1.59088e-83/predicted protein [Hordeum vulgare subsp. vulgare]
Hvulgare_GLEAN_10013979	175.71	179.37	85.86	70.82	57.74	50.32	41.1	31.28	32.75	31.23	29.57	29.58	229.58	234.88	194.95	193.16	128.61	150.13	94.23	92.6	87.61	84.92	55.37	56.22	30.55	24.51	63.39	53.72	239.64	239.87	185.43	191.9	K02991|1|2e-127|454|bdi:100824470|small subunit ribosomal protein S6e	GO:0022627//cytosolic small ribosomal subunit	GO:0003735//structural constituent of ribosome	GO:0006364//rRNA processing;GO:0042274//ribosomal small subunit biogenesis;GO:0006412//translation	gi|326500188|dbj|BAK06183.1|/4.26642e-138/predicted protein [Hordeum vulgare subsp. vulgare]
Hvulgare_GLEAN_10039199	175.33	197.82	229.32	167.08	276.23	245.71	431.57	380.16	221.58	204.01	284.12	290.62	144.84	115.82	128.11	155.97	201.82	195.1	193.35	194.89	280.52	300.93	244.55	234.14	295.86	317.51	452.48	463.89	97.22	73.41	130.6	126.09	K01206|1|5e-12|72.0|smo:SELMODRAFT_441539|alpha-L-fucosidase [EC:3.2.1.51]	GO:0016023//cytoplasmic membrane-bounded vesicle	-	-	gi|326529475|dbj|BAK04684.1|/0/predicted protein [Hordeum vulgare subsp. vulgare]
Hvulgare_GLEAN_10011172	175.33	194.56	65.53	49.95	23.6	22.35	9.57	10.44	4.83	3.23	4.82	2.29	467.96	426.13	335.02	340.58	465.13	465.44	195.49	218.87	107.13	119.76	54.03	50.71	52.04	49.88	67.67	59.91	759.12	965.49	905.74	816.35	-	GO:0016023//cytoplasmic membrane-bounded vesicle	-	GO:0006952//defense response	gi|475549965|gb|EMT11361.1|/4.00695e-28/Defensin Tk-AMP-D6 [Aegilops tauschii]
Hvulgare_GLEAN_10034540	174.73	185.86	151.2	123.33	118.38	104.6	113.9	95.61	92.83	85.58	81.3	79.9	111.89	119.97	140.77	142.2	142.13	153.55	151.57	155.24	118.73	126.57	96.02	97.56	76.12	76.59	170.82	169.01	117.08	117.08	115.58	116.1	K10573|1|2e-86|316|zma:100193988|ubiquitin-conjugating enzyme E2 A [EC:6.3.2.19]	-	GO:0016881//acid-amino acid ligase activity;GO:0004842//ubiquitin-protein transferase activity;GO:0005524//ATP binding	GO:0016579//protein deubiquitination;GO:0016567//protein ubiquitination	gi|136640|sp|P25866.1|UBC2_WHEAT/1.10618e-86/RecName: Full=Ubiquitin-conjugating enzyme E2 2; AltName: Full=Ubiquitin carrier protein 2; AltName: Full=Ubiquitin-conjugating enzyme E2-16 kDa; AltName: Full=Ubiquitin-protein ligase 2 [Triticum aestivum]
Hvulgare_GLEAN_10044995	174.43	178.76	123.91	96.79	77.71	76.13	66.64	56.21	41.01	42.35	45.6	46.24	271.15	204.08	239.44	261.48	135.47	108.77	135.72	141.9	104.07	113.49	53.57	53.98	67.31	81.59	55.86	48.61	166.66	188.89	170.95	162.89	K11275|1|5e-29|125|obr:102721019|histone H1/5;K08789|3|1e-11|68.2|zma:100383454|microtubule-associated serine/threonine kinase [EC:2.7.11.1]	GO:0043229//intracellular organelle	-	GO:0051276//chromosome organization;GO:0044260;GO:0090304	gi|326526261|dbj|BAJ97147.1|/1.0693e-60/predicted protein [Hordeum vulgare subsp. vulgare]
Hvulgare_GLEAN_10004774	173.89	188.53	202.4	138.14	122.23	110.56	98.44	95.81	92.21	93.22	65.47	70.3	185.9	167.75	203.99	216.12	259.69	259.01	244.64	244.71	123.15	127.57	60.68	55.28	66.38	80.13	55.06	56.72	235.7	264.01	335.06	324.58	K00430|1|9e-11|67.8|obr:102718644|peroxidase [EC:1.11.1.7]	-	GO:0045735//nutrient reservoir activity	-	gi|326494746|dbj|BAJ94492.1|/0/predicted protein [Hordeum vulgare subsp. vulgare]
Hvulgare_GLEAN_10012519	173.66	175.82	117.74	96.37	149.64	131.61	125.84	120.72	53.2	56.06	79.19	75.65	284.77	282.89	245.26	264.16	308.59	386.21	307.13	282.74	351.71	344.85	270.19	257.34	118.09	91.35	65.56	60.6	291.84	274.83	246.02	255.21	K03234|1|0.0|1652|bdi:100836272|elongation factor 2	-	GO:0003746//translation elongation factor activity;GO:0003924//GTPase activity;GO:0005525//GTP binding	GO:0006414//translational elongation;GO:0006184//GTP catabolic process	gi|475617126|gb|EMT30007.1|/0/Elongation factor 2 [Aegilops tauschii]
Hvulgare_GLEAN_10011997	172.61	220.2	156.34	99.61	107.75	96.59	54.98	51.19	47.08	44.48	37.93	42.89	276.27	245.16	286.77	313.25	100.22	71.45	96.4	96.87	70.66	82.9	31.06	34.86	37.85	42.74	8.18	8.67	92.58	139.62	150.91	134.76	K11253|1|1e-70|263|pop:POPTR_0005s25530g|histone H3	GO:0000786//nucleosome;GO:0009536//plastid;GO:0005634//nucleus	GO:0003677//DNA binding;GO:0046982//protein heterodimerization activity	GO:0006334//nucleosome assembly;GO:0008283//cell proliferation	gi|351722020|ref|NP_001238509.1|/1.25914e-69/uncharacterized protein LOC100306416 [Glycine max]
Hvulgare_GLEAN_10021895	172.49	222.13	220.75	140.78	244.52	205.41	169.24	129.59	130.98	119.93	93.58	107.52	148.47	117.23	232.44	269.7	228.16	170.25	193.67	198.26	228.58	271.1	150.18	183.42	240.61	258.12	249.28	222.58	120.13	161.48	232.25	218.68	-	-	-	-	gi|326497463|dbj|BAK05821.1|/3.78544e-34/predicted protein [Hordeum vulgare subsp. vulgare]
Hvulgare_GLEAN_10008353	172.29	175.88	124.45	103.97	80.78	71.81	54.25	46.74	46.47	48.26	39.46	37.84	118.21	155.76	148.48	144.14	111.19	128.07	103.13	100.56	81.11	85.58	60.58	55.78	39.49	37.6	59.08	54.78	133.33	126.1	103.12	118.09	K00940|1|2e-105|381|bdi:100837479|nucleoside-diphosphate kinase [EC:2.7.4.6]	-	GO:0004550//nucleoside diphosphate kinase activity;GO:0005524//ATP binding	GO:0006165//nucleoside diphosphate phosphorylation;GO:0006228//UTP biosynthetic process;GO:0006183//GTP biosynthetic process;GO:0006241//CTP biosynthetic process	gi|326511160|dbj|BAJ87594.1|/7.04266e-138/predicted protein [Hordeum vulgare subsp. vulgare]
Hvulgare_GLEAN_10034383	172.09	174.79	217.92	178.64	194.89	177.12	205.53	163.02	282.73	288.19	265.08	254.66	60.91	81.94	92.58	92.56	113.7	124.27	96.24	99.08	141.95	152.23	224.03	216.42	137.61	107.49	251.82	245.4	53.1	53.8	42.69	49.29	K10635|1|1e-12|71.2|csv:101203243|E3 ubiquitin-protein ligase Arkadia [EC:6.3.2.19]	-	GO:0008270//zinc ion binding	-	gi|474404270|gb|EMS66317.1|/9.42404e-17/E3 ubiquitin ligase BIG BROTHER-related protein [Triticum urartu]
Hvulgare_GLEAN_10022594	172.05	213.01	152.51	92.05	73.16	59.16	36.37	33.09	26.04	24.65	23.13	25.1	301.64	233.3	288.62	285.31	192.48	134.87	151.9	149.26	137.89	137.91	45.31	43.26	75.96	90.61	23.89	17.05	240.79	328.18	392.02	356.97	K11254|1|3e-53|206|pop:POPTR_0008s04720g|histone H4	GO:0000786//nucleosome;GO:0005634//nucleus	GO:0003677//DNA binding;GO:0046982//protein heterodimerization activity	GO:0006334//nucleosome assembly	gi|721697114|ref|XP_003580388.2|/3.1366e-52/PREDICTED: uncharacterized protein LOC100841093 [Brachypodium distachyon]
Hvulgare_GLEAN_10016239	170.93	173.27	159.43	130.83	200.18	166.84	148.51	147.53	97.97	99.71	93.98	92.3	182.34	165.14	193.63	214.39	232.94	262.75	328.99	329.87	323.8	330.38	155.54	148.49	319.54	357.74	145.69	143.02	278.43	271.13	333.9	326.33	K08770|1|0.0|734|sbi:SORBI_04g031060|ubiquitin C	GO:0005773//vacuole;GO:0005634//nucleus	-	GO:0006623//protein targeting to vacuole;GO:0006464//cellular protein modification process;GO:0006511//ubiquitin-dependent protein catabolic process;GO:0016192//vesicle-mediated transport	gi|242062832|ref|XP_002452705.1|/0/hypothetical protein SORBIDRAFT_04g031060 [Sorghum bicolor]
Hvulgare_GLEAN_10045622	170.45	168.28	82.87	71.24	51.11	44.53	34.52	27.54	38.11	36.15	26.26	25.2	179.3	198.1	176.56	180.16	214.46	227.35	143.71	147.39	109.93	117.8	71.54	70.66	49.65	41.37	95.69	90.97	338.45	339.78	287.15	288.55	K01710|1|2e-144|471|fve:101291964|dTDP-glucose 4,6-dehydratase [EC:4.2.1.46]	-	GO:0048040//UDP-glucuronate decarboxylase activity;GO:0050662//coenzyme binding	GO:0008152//metabolic process	gi|50659026|gb|AAT80326.1|/0/UDP-D-glucuronate decarboxylase [Hordeum vulgare]
Hvulgare_GLEAN_10010480	170.41	169.57	86.26	79.14	67.12	57.01	49.49	43.07	42.01	43.04	42.1	39.86	175.71	206.88	155.63	156.11	117.17	133.78	96.71	99.88	85.41	85.33	65.9	62.98	33.72	26.97	55.99	52.38	213.52	202.34	143.3	152.26	K02936|1|3e-141|500|dosa:Os09t0507800-01|large subunit ribosomal protein L7Ae	GO:0005840//ribosome	GO:0003735//structural constituent of ribosome	GO:0042254//ribosome biogenesis;GO:0006412//translation	gi|326499075|dbj|BAK06028.1|/1.13204e-140/predicted protein [Hordeum vulgare subsp. vulgare]
Hvulgare_GLEAN_10022108	169.64	172.62	129.69	103.18	77.54	71.28	55.43	40.95	33.22	32.49	32.56	32.54	133.76	129.22	145.9	131.34	94.95	113.19	103.49	111.22	88.39	93.32	42.47	41.42	38.88	38.3	78.12	71.02	130.73	123.4	107.77	109	K02953|1|7e-80|295|bdi:100839929|small subunit ribosomal protein S13e	GO:0005840//ribosome;GO:0005739//mitochondrion	GO:0003735//structural constituent of ribosome;GO:0019843//rRNA binding	GO:0006412//translation	gi|52548254|gb|AAU82114.1|/5.90062e-80/cytoplasmatic ribosomal protein S13 [Triticum aestivum]
Hvulgare_GLEAN_10005263	169.06	198.98	169.95	107.97	95.21	89.84	94.28	80.23	72.21	64.3	73.53	76.52	207.99	179.41	260.78	280.33	256.08	203.17	217.52	210.8	155.41	158.45	110.16	120.28	121.68	140.97	165.36	163.11	192.32	234.63	210.5	209.85	K15292|1|2e-10|59.3|gsl:Gasu_61540|syntaxin-binding protein 1	-	-	-	gi|326504676|dbj|BAK06629.1|/3.75388e-66/predicted protein [Hordeum vulgare subsp. vulgare]
Hvulgare_GLEAN_10026693	168.93	176.06	181.05	126.56	116.44	101.57	111.46	95.34	72.54	62.52	66.36	66.86	251.38	204.82	219.49	240.44	171.66	170.99	153.23	157.53	136.95	142.21	104.08	100.62	97.5	107.92	99.8	103.37	173.04	195.29	171.97	171.51	K13199|1|4e-81|300|bdi:100843766|plasminogen activator inhibitor 1 RNA-binding protein	-	-	-	gi|326519400|dbj|BAJ96699.1|/9.46823e-100/predicted protein [Hordeum vulgare subsp. vulgare]
Hvulgare_GLEAN_10029287	168.92	172.9	138.65	104.93	90.43	78.74	71.31	64.15	56.12	55.28	39.58	41.3	314.58	312.74	247.21	267.96	204.67	231.42	169.46	175.24	127.93	130.88	76.6	69.71	68.4	70.23	58.18	56.88	322.21	320.6	295.95	295.78	K07375|1|0.0|901|bdi:100829397|tubulin beta	GO:0005874//microtubule;GO:0005737//cytoplasm	GO:0003924//GTPase activity;GO:0005200//structural constituent of cytoskeleton;GO:0005525//GTP binding	GO:0051258//protein polymerization;GO:0006184//GTP catabolic process;GO:0007018//microtubule-based movement	gi|146760209|emb|CAM58980.1|/0/beta tubulin 2 [Hordeum vulgare subsp. vulgare]
Hvulgare_GLEAN_10024979	168.38	198.88	101.09	70.1	71.93	61.95	61.53	49.31	40.48	36.58	39.05	44.28	396.12	339.26	273.71	319.65	118.76	101.08	118.29	115.46	93.58	106.2	50.2	45.81	62.04	68.17	18.06	17.79	248.48	282.53	318.96	283.44	K11253|1|1e-70|263|pop:POPTR_0005s25530g|histone H3	GO:0000786//nucleosome;GO:0009536//plastid;GO:0005634//nucleus	GO:0003677//DNA binding;GO:0046982//protein heterodimerization activity	GO:0006334//nucleosome assembly;GO:0008283//cell proliferation	gi|351722020|ref|NP_001238509.1|/1.25914e-69/uncharacterized protein LOC100306416 [Glycine max]
Hvulgare_GLEAN_10019629	167.49	179.57	92.63	75.3	95.22	80.78	63.96	44.61	48.57	52.56	39.55	44.92	184.97	172.04	167.88	150	107.98	110.62	80.57	82.26	92.74	102.23	50.81	51.83	36.89	34.78	90.14	75.83	167.46	164.76	153.68	139.76	-	-	-	-	gi|326488779|dbj|BAJ98001.1|/1.31753e-63/predicted protein [Hordeum vulgare subsp. vulgare]
Hvulgare_GLEAN_10002701	167.47	169.83	115.41	91.75	85.95	78.74	74.8	69.7	37.23	36.77	42.12	41.62	173.14	192.47	177.9	171.99	163.57	170.43	161.98	162.08	159.5	161.57	90.65	89.62	64.71	66.15	70.88	70.79	170.3	174.61	139.08	147.53	K02894|1|1e-77|287|dosa:Os03t0139100-00|large subunit ribosomal protein L23e	GO:0005840//ribosome;GO:0005739//mitochondrion	GO:0003735//structural constituent of ribosome	GO:0006412//translation	gi|474142394|gb|EMS56602.1|/5.26346e-76/60S ribosomal protein L23 [Triticum urartu]
Hvulgare_GLEAN_10016128	166.95	167.17	99.88	77.92	82.52	72.27	61.28	56.75	39.49	36.84	39.53	38.33	205.5	215.56	213.34	214.95	210.6	245.84	163.23	162.62	162.35	158.36	125.24	116.53	93.64	85.18	135.55	121.98	236.09	244.09	236.33	245.63	K03251|1|0.0|858|bdi:100829584|translation initiation factor 3 subunit D	GO:0005852//eukaryotic translation initiation factor 3 complex;GO:0016282//eukaryotic 43S preinitiation complex;GO:0033290//eukaryotic 48S preinitiation complex	GO:0003743//translation initiation factor activity	GO:0006446//regulation of translational initiation;GO:0001731//formation of translation preinitiation complex	gi|326533418|dbj|BAJ93681.1|/0/predicted protein [Hordeum vulgare subsp. vulgare]
Hvulgare_GLEAN_10010307	166.55	204.7	146.77	82.25	81.84	70.81	59.86	41.19	26.01	27.75	26.84	28.38	259.98	178.14	234.89	256.24	108.11	72.25	87.49	94.16	78.07	87.85	28.37	35.46	66.2	77.2	17.76	12.31	140.71	194.21	258.74	225.37	K11254|1|3e-53|206|pop:POPTR_0008s04720g|histone H4	GO:0000786//nucleosome;GO:0005634//nucleus	GO:0003677//DNA binding;GO:0046982//protein heterodimerization activity	GO:0006334//nucleosome assembly	gi|721697114|ref|XP_003580388.2|/3.1366e-52/PREDICTED: uncharacterized protein LOC100841093 [Brachypodium distachyon]
Hvulgare_GLEAN_10003020	166.46	166.09	83.79	72.12	84.9	73.18	82.93	62.62	69.18	67.36	60.38	52.5	185.97	190.04	174.79	175.34	128.4	151.82	93.79	97.73	83.44	90.63	63.72	59.98	54.86	41.97	64.77	59.5	190.93	191.04	179.45	181.02	K07562|1|2e-93|340|bdi:100835245|nonsense-mediated mRNA decay protein 3	GO:0005634//nucleus;GO:0005829//cytosol;GO:0009536//plastid	-	GO:0007029//endoplasmic reticulum organization;GO:0009834//plant-type secondary cell wall biogenesis;GO:0006611//protein export from nucleus	gi|326526265|dbj|BAJ97149.1|/3.86153e-107/predicted protein [Hordeum vulgare subsp. vulgare]
Hvulgare_GLEAN_10040557	166.2	175.84	98.87	84.98	75.92	70.09	51.03	39.28	44.84	47.33	39.68	38.48	212.73	263.18	209.45	199.78	84.58	91.93	52.02	53.23	64.6	61.97	49.57	48.58	27.88	24.72	42.16	35.98	205.85	207.75	140.16	146.95	K02937|1|2e-126|451|bdi:100845883|large subunit ribosomal protein L7e	GO:0005840//ribosome;GO:0016020//membrane	-	-	gi|326526807|dbj|BAK00792.1|/2.01495e-137/predicted protein [Hordeum vulgare subsp. vulgare]
Hvulgare_GLEAN_10021501	165.53	214.89	122.71	80.96	75.88	66.16	33.73	26.65	24.32	24.89	19.29	20.86	215.04	166.67	214.63	269.58	125.24	73.52	107.58	96.1	86.13	110.43	32.04	33.8	47.91	60.1	15.95	11.08	138.99	200.73	239.19	220.19	K11253|1|1e-70|263|pop:POPTR_0005s25530g|histone H3	GO:0000786//nucleosome;GO:0009536//plastid;GO:0005634//nucleus	GO:0003677//DNA binding;GO:0046982//protein heterodimerization activity	GO:0006334//nucleosome assembly;GO:0008283//cell proliferation	gi|351722020|ref|NP_001238509.1|/1.25914e-69/uncharacterized protein LOC100306416 [Glycine max]
Hvulgare_GLEAN_10052460	164.83	165.23	107.52	90.45	68.96	59.18	46.01	37.81	28.9	29.56	27.67	26.01	139.3	146.03	149.68	136.99	100.41	112.41	103.91	109.41	83.53	85.21	40.22	38.71	30.81	31.38	69.66	69.66	152.58	140.25	114.42	119.04	K02918|1|8e-61|233|bdi:100820930|large subunit ribosomal protein L35e	GO:0005840//ribosome	GO:0003735//structural constituent of ribosome	GO:0006412//translation	gi|326505174|dbj|BAK02974.1|/1.81634e-60/predicted protein [Hordeum vulgare subsp. vulgare]
Hvulgare_GLEAN_10033156	164.23	194.68	261.57	153.6	122.28	106	51.8	47.77	36.01	29.65	11.91	13.63	193.7	183.6	379.28	427.04	281.67	197.18	342.3	338.22	220.73	225.14	137.8	138.67	102.24	112.36	3.85	4.33	124.33	215.56	177.79	181.32	K14692|1|3e-17|89.0|sly:101260896|solute carrier family 30 (zinc transporter), member 5/7	-	-	-	gi|354542527|gb|AER27631.1|/6.14394e-168/His-rich arabinogalactan-protein [Hordeum vulgare]
Hvulgare_GLEAN_10023129	163.28	161.78	172.38	126.55	155.42	133.07	149.56	137.35	94.52	89.93	89.13	90.59	354.3	318.63	237.01	257.77	244.21	240.08	218.62	215.64	206.56	213.09	121.37	118.27	192.87	215.02	60.32	61.26	344.58	316.22	325.76	313.76	K01251|1|0.0|954|bdi:100825651|adenosylhomocysteinase [EC:3.3.1.1]	GO:0005774//vacuolar membrane;GO:0048046//apoplast;GO:0005794//Golgi apparatus;GO:0005829//cytosol;GO:0009506//plasmodesma;GO:0005886//plasma membrane	GO:0004013//adenosylhomocysteinase activity;GO:0005507//copper ion binding	GO:0051788//response to misfolded protein;GO:0009853//photorespiration;GO:0006094//gluconeogenesis;GO:0006346//methylation-dependent chromatin silencing;GO:0006833//water transport;GO:0009793//embryo development ending in seed dormancy;GO:0051049//regulation of transport;GO:0009651//response to salt stress;GO:0080129//proteasome core complex assembly;GO:0048767//root hair elongation;GO:0006972//h…	gi|475434162|gb|EMT01272.1|/0/Adenosylhomocysteinase [Aegilops tauschii]
Hvulgare_GLEAN_10022971	163.15	176.3	71.41	56.62	36.66	31.51	22.58	13.38	17.95	18.65	13.22	11.55	79.88	102.44	113.93	100.69	154.68	171.46	118.29	111.01	110.08	122.24	63.19	64.22	30.72	24.92	92.13	75.04	146.19	167.79	129.15	132.71	K09569|1|4e-72|269|bdi:100837933|FK506-binding protein 2 [EC:5.2.1.8]	GO:0016023//cytoplasmic membrane-bounded vesicle	GO:0003755//peptidyl-prolyl cis-trans isomerase activity	GO:0006457//protein folding;GO:0000413//protein peptidyl-prolyl isomerization	gi|38174807|emb|CAD42633.1|/3.52095e-83/putative immunophilin [Hordeum vulgare subsp. vulgare]
Hvulgare_GLEAN_10028582	163.14	181.36	208.87	153.21	158.85	138.48	147.77	117.54	68.37	66.05	103.22	116.33	136.98	128.76	204.46	213.61	94.93	94.66	128.43	134.11	97.28	100	83.89	83.43	74.21	83.15	136.02	134.65	86.94	99.5	93.2	101.54	-	-	-	-	gi|326500402|dbj|BAK06290.1|/2.44751e-41/predicted protein [Hordeum vulgare subsp. vulgare]
Hvulgare_GLEAN_10005137	162.87	164.23	105.04	76.04	69.91	63.69	45.83	30.11	37.42	34.78	28.41	27.84	144.04	139.77	150.92	129.93	109.34	128.15	90.6	96.66	72.87	84.48	36.05	37.48	29.26	27.17	60.65	45.31	136.46	139.72	129.67	135.31	K03671|1|5e-51|198|obr:102722120|thioredoxin 1	GO:0005739//mitochondrion	GO:0015035//protein disulfide oxidoreductase activity	GO:0045454//cell redox homeostasis;GO:0006662//glycerol ether metabolic process;GO:0055114//oxidation-reduction process	gi|186972808|pdb|2VLT|A/2.49305e-62/Chain A, Crystal Structure Of Barley Thioredoxin H Isoform 2 In The Oxidized State
Hvulgare_GLEAN_10008690	162.24	170.87	236.17	183.88	325.18	286.41	1218.94	1273.45	464.26	462.61	862.8	847.41	195.26	196.49	252.71	283	646.86	689.14	796.45	783.68	798.95	802.98	901.28	879.81	1154.02	1288.38	395.16	393.1	157.34	184.12	198.6	206.25	-	-	GO:0045735//nutrient reservoir activity	-	gi|326501830|dbj|BAK06407.1|/8.37716e-86/predicted protein [Hordeum vulgare subsp. vulgare]
Hvulgare_GLEAN_10054500	162.12	176.63	121.56	94.38	77	65	55.78	50.19	38.28	36.07	34.17	35.7	328.83	273.65	236.82	241.47	122.46	132.52	117.48	128.04	107.93	105.23	55.39	53.44	52.15	52.13	85.88	80.92	286.97	276.13	233.2	238.39	K02910|1|7e-62|234|bdi:100845317|large subunit ribosomal protein L31e	GO:0005840//ribosome	GO:0003735//structural constituent of ribosome	GO:0006412//translation	gi|326493382|dbj|BAJ85152.1|/2.94495e-63/predicted protein [Hordeum vulgare subsp. vulgare]
Hvulgare_GLEAN_10005731	160.81	198.09	105.64	69.61	45.18	37.92	36.31	21.84	23.19	21.92	22.11	19.76	234.11	189.68	239.31	345.84	107.64	62.42	78.71	88.82	63.25	72.61	21.85	30	38.73	49.92	20.09	17.98	131.38	200.35	220.14	202.06	K11251|1|7e-42|168|dosa:Os12t0530000-01|histone H2A	GO:0043229//intracellular organelle	-	-	gi|326505744|dbj|BAJ95543.1|/1.7478e-55/predicted protein [Hordeum vulgare subsp. vulgare]
Hvulgare_GLEAN_10016644	160.71	178.58	201.4	137.11	143.66	129.95	105.69	97.17	71.34	69.23	56.58	58.61	157.49	165.86	206.23	188.41	277.63	276.23	272.55	277.94	257.39	258.08	138.44	143.06	141.47	166.92	177.11	175.24	390.42	395.23	329.1	316.97	K02872|1|6e-112|402|bdi:100845636|large subunit ribosomal protein L13Ae	GO:0015934//large ribosomal subunit	GO:0003735//structural constituent of ribosome	GO:0006412//translation	gi|582044929|pdb|3J61|O/4.96088e-114/Chain O, Localization Of The Large Subunit Ribosomal Proteins Into A 5.5 A Cryo-em Map Of Triticum Aestivum Translating 80s Ribosome
Hvulgare_GLEAN_10016385	160.56	158.62	64.29	51.77	42.55	36.53	24.3	17.17	18.47	19.77	17.06	15.7	245.34	200.17	177.81	186.01	92.6	106.17	62.57	68.81	54.18	62.26	26.14	26.37	17.7	18.36	42.4	36.74	219.34	189.3	166.18	166.21	K02929|1|1e-58|223|bdi:100844347|large subunit ribosomal protein L44e	GO:0005840//ribosome;GO:0005739//mitochondrion	GO:0003735//structural constituent of ribosome	GO:0006412//translation	gi|473793750|gb|EMS46393.1|/1.44449e-57/60S ribosomal protein L36a [Triticum urartu]
Hvulgare_GLEAN_10044574	160.26	173.74	192.87	141.54	189.07	159.46	145.46	181.88	161.86	168.34	130.97	134.68	103.83	101.46	124.16	127.2	135.59	131.72	123.08	118.52	105.63	107.39	119.42	116.99	126.23	126.79	95.86	86.94	97.72	109.06	136.42	133.99	K02184|1|2e-07|58.2|tcc:TCM_014113|formin 2;K18080|2|5e-06|53.5|vcn:VOLCADRAFT_98215|tensin;K11267|4|7e-06|53.1|csl:COCSUDRAFT_67024|sister chromatid cohesion protein PDS5;K16459|5|8e-06|43.5|cvr:CHLNCDRAFT_137388|centrosomal protein CEP120	GO:0009536//plastid	-	-	gi|326529797|dbj|BAK08178.1|/0/predicted protein [Hordeum vulgare subsp. vulgare]
Hvulgare_GLEAN_10025875	160.25	166.63	115.89	99.7	116.05	100.41	96.02	89.11	101.53	97.75	79.86	82.94	107.94	106.72	115.37	107.82	101.15	113.37	86.22	89.58	89.79	98.49	77.22	74.41	68.99	67.5	143.03	130.16	91.92	96.86	92.63	94.73	K13448|1|3e-100|363|bdi:100836092|calcium-binding protein CML	-	GO:0005509//calcium ion binding	-	gi|326504372|dbj|BAJ91018.1|/4.07204e-100/predicted protein [Hordeum vulgare subsp. vulgare]
Hvulgare_GLEAN_10007889	159.83	157.68	175.86	150.55	176.68	146.91	175.63	163.35	168.61	150.61	144.14	134.59	104.62	106.72	135.18	120.06	148.8	172.38	230.1	221.98	206.96	189.17	157.66	152.68	120.06	112.79	157.75	161.06	114.73	111.15	104.77	123.34	K03113|1|4e-61|232|bdi:100828083|translation initiation factor 1	GO:0005634//nucleus	GO:0003743//translation initiation factor activity;GO:0017005//3'-tyrosyl-DNA phosphodiesterase activity	GO:0006413//translational initiation;GO:0006281//DNA repair;GO:0006417//regulation of translation;GO:0009616//virus induced gene silencing;GO:0010050//vegetative phase change	gi|357133121|ref|XP_003568176.1|/4.07303e-60/PREDICTED: protein translation factor SUI1 homolog [Brachypodium distachyon]
Hvulgare_GLEAN_10026356	159.18	157.01	138.6	122.84	129.93	119.45	88.8	71.01	123.93	123.59	93.29	83.59	76.64	124.69	105.23	95.96	80.64	99.2	57.99	51.74	92.43	90.3	99.28	99.71	38.8	32.57	91.11	77.65	72.35	78.41	49.83	58.27	K14944|1|3e-132|470|bdi:100842554|RNA-binding protein Nova	GO:0009536//plastid	GO:0003727//single-stranded RNA binding	GO:0008380//RNA splicing;GO:0046719//regulation by virus of viral protein levels in host cell	gi|326510613|dbj|BAJ87523.1|/7.06962e-147/predicted protein [Hordeum vulgare subsp. vulgare]
Hvulgare_GLEAN_10007794	158.27	163.49	129.69	101.46	127.67	109.81	97.85	99.37	71.38	74.89	75.57	72.87	186.97	188.02	167.42	182.23	145.9	173.43	146.73	140.51	149.36	145.56	118.14	108.14	105.85	99.62	104.8	90.24	185.87	182.67	185.31	193.43	K13379|1|0.0|671|bdi:100822188|reversibly glycosylated polypeptide / UDP-arabinopyranose mutase [EC:2.4.1.- 5.4.99.30]	GO:0005829//cytosol;GO:0009506//plasmodesma;GO:0005794//Golgi apparatus	GO:0052691//UDP-arabinopyranose mutase activity;GO:0016740//transferase activity;GO:0005515//protein binding	GO:0006007//glucose catabolic process;GO:0030244//cellulose biosynthetic process;GO:0071555//cell wall organization;GO:0009750//response to fructose;GO:0009749//response to glucose;GO:0009744//response to sucrose	gi|721695438|ref|XP_010240553.1|/0/PREDICTED: probable UDP-arabinopyranose mutase 2 isoform X2 [Brachypodium distachyon]
Hvulgare_GLEAN_10018758	158.02	189.58	582.04	352.85	442.45	381.48	239.36	223.89	168.18	156.96	59.09	67.78	35.61	22.84	59.86	68.06	111.9	78.16	273.17	274.93	360.18	383.44	182.84	176.99	221.23	227.76	147.81	149.76	7.79	5.36	28.13	26.21	K01051|1|9e-138|489|obr:102700031|pectinesterase [EC:3.1.1.11]	GO:0005618//cell wall;GO:0005739//mitochondrion	GO:0030599//pectinesterase activity;GO:0045330;GO:0004857//enzyme inhibitor activity	GO:0042545//cell wall modification;GO:0043086//negative regulation of catalytic activity	gi|326529973|dbj|BAK08266.1|/0/predicted protein [Hordeum vulgare subsp. vulgare]
Hvulgare_GLEAN_10051708	157.77	166.45	68.19	51.22	58.07	46.57	32.25	24.74	14.41	14.39	7.38	7.42	309.19	311.81	324.39	339.21	266.99	257.28	255.89	232.11	164.1	178.22	63.36	51.97	70.47	74.77	25.85	23.96	536.03	524.27	597.13	549.89	K02639|1|3e-60|229|bdi:100826777|ferredoxin	GO:0009507//chloroplast	GO:0046872//metal ion binding;GO:0009055//electron carrier activity;GO:0051537//2 iron, 2 sulfur cluster binding	GO:0022900//electron transport chain	gi|462081|sp|P00228.2|FER_WHEAT/4.35949e-75/RecName: Full=Ferredoxin, chloroplastic; Flags: Precursor [Triticum aestivum]
Hvulgare_GLEAN_10011307	157.73	161.63	119.86	98.47	73.78	62.21	63.78	53.72	58.21	50.7	60.67	62.58	167.33	176.31	167.74	134.4	97.74	120.48	105.79	107.47	69.6	70.59	48.9	50.03	44.81	45.23	57.55	50.76	158.39	143.75	110.87	112.84	K10802|1|3e-24|109|zma:100381276|high mobility group protein B1	-	-	-	gi|475608934|gb|EMT27202.1|/1.5872e-56/HMG1/2-like protein [Aegilops tauschii]
Hvulgare_GLEAN_10027076	157.12	193.61	215.12	120.72	159.01	140.3	205.27	191.88	105.87	96.64	106.6	122.23	154.55	148.59	223.52	260.09	190.71	147.05	173.65	160.23	143.08	152.67	106.37	110.42	155.08	177.3	89.05	98.07	97.73	144.14	185.64	170.17	-	-	-	-	gi|125556708|gb|EAZ02314.1|/1.04767e-38/hypothetical protein OsI_24415 [Oryza sativa Indica Group]
Hvulgare_GLEAN_10027312	156.5	156.83	84.17	66.64	50.18	45.85	33.17	23.14	31.82	33.73	25.09	24.23	111.39	127.56	143.3	151.47	115.97	133.22	87.19	86.08	72.42	77.9	45.77	46.05	24.22	25.63	48.51	46.73	151.18	169.58	137.43	139.46	K10684|1|1e-14|77.8|cvr:CHLNCDRAFT_134704|ubiquitin-like 1-activating enzyme E1 A [EC:6.3.2.19]	GO:0005750//mitochondrial respiratory chain complex III	GO:0008121//ubiquinol-cytochrome-c reductase activity	GO:0022900//electron transport chain;GO:1902600//hydrogen ion transmembrane transport;GO:0009853//photorespiration	gi|326524602|dbj|BAK00684.1|/1.64675e-37/predicted protein [Hordeum vulgare subsp. vulgare]
Hvulgare_GLEAN_10003051	156.19	209.26	172.08	106.31	85.44	86.55	52.19	45.22	43	38.42	32.14	34.28	229.7	176.73	299.93	282.24	191.96	129.1	198.57	183.6	155.35	167.29	64.12	69.95	88.84	112.94	26.53	29.86	161.93	222.55	247.79	237.33	K11254|1|3e-53|206|pop:POPTR_0008s04720g|histone H4	GO:0000786//nucleosome;GO:0005634//nucleus	GO:0003677//DNA binding;GO:0046982//protein heterodimerization activity	GO:0006334//nucleosome assembly	gi|721697114|ref|XP_003580388.2|/3.1366e-52/PREDICTED: uncharacterized protein LOC100841093 [Brachypodium distachyon]
Hvulgare_GLEAN_10041643	156.01	158.38	136.9	107.56	117.06	99.66	120.36	110.44	107.02	104.33	119.73	119.57	130.45	158.11	173.3	163.31	140.8	159.9	147.16	141.98	126.76	127.22	116.51	111.63	94.74	83.78	101.34	99.63	138.46	138.9	118.4	130.3	K06890|1|3e-137|487|bdi:100846811|	GO:0016021//integral component of membrane	-	GO:0006623//protein targeting to vacuole;GO:0048193//Golgi vesicle transport;GO:0016197//endosomal transport;GO:0061025//membrane fusion	gi|474419393|gb|EMS67433.1|/2.37101e-142/hypothetical protein TRIUR3_20458 [Triticum urartu]
Hvulgare_GLEAN_10021737	155.9	163.14	104.69	86.66	118.11	101.57	83.18	68.68	78.03	73.56	75.01	77.23	165.13	197.58	179.2	185.8	117.31	131.23	96.04	80.57	94.12	93.71	98.36	93.12	55.5	42.12	91.51	74.44	170.51	172.91	151.79	160.68	K03250|1|0.0|785|bdi:100827915|translation initiation factor 3 subunit E	GO:0005852//eukaryotic translation initiation factor 3 complex;GO:0016282//eukaryotic 43S preinitiation complex;GO:0033290//eukaryotic 48S preinitiation complex	GO:0003743//translation initiation factor activity	GO:0006446//regulation of translational initiation;GO:0001731//formation of translation preinitiation complex	gi|475522252|gb|EMT06719.1|/0/hypothetical protein F775_27177 [Aegilops tauschii]
Hvulgare_GLEAN_10027205	155.86	174.28	193.07	129.6	180.2	146.87	167.48	169.77	113.17	112.94	110.36	107.86	222.58	164.26	218.89	227.47	193.55	178.27	229.88	234.99	223.57	230.74	152.01	143.91	252.52	291.67	155.47	142.42	167.77	196.93	271.52	251.98	K09828|1|0.0|1112|bdi:100833467|delta24-sterol reductase [EC:1.3.1.72]	GO:0005774//vacuolar membrane;GO:0016021//integral component of membrane;GO:0005783//endoplasmic reticulum;GO:0005886//plasma membrane	GO:0050660//flavin adenine dinucleotide binding;GO:0050614//delta24-sterol reductase activity;GO:0008762//UDP-N-acetylmuramate dehydrogenase activity;GO:0005516//calmodulin binding	GO:0048653//anther development;GO:0016126//sterol biosynthetic process;GO:0009825//multidimensional cell growth;GO:0009664//plant-type cell wall organization;GO:0010075//regulation of meristem growth;GO:0043481//anthocyanin accumulation in tissues in response to UV light;GO:0048767//root hair elongation;GO:0006084//acetyl-CoA metabolic process;GO:0005982//starch metabolic process;GO:0009834//plan…	gi|326528075|dbj|BAJ89089.1|/0/predicted protein [Hordeum vulgare subsp. vulgare]
Hvulgare_GLEAN_10049658	155.05	154.5	79.9	73.41	55.81	47.86	43.43	36.39	30.76	29	30.96	32.12	226.4	207.62	162.5	148.48	58.41	68.26	57.43	59.75	52.81	54.1	35.85	32.82	19.61	17.21	33.91	30.7	103.84	101.35	82.58	82.38	K02880|1|4e-91|332|bdi:100842261|large subunit ribosomal protein L17e	GO:0015934//large ribosomal subunit	GO:0003735//structural constituent of ribosome	GO:0006412//translation	gi|464640|sp|P35267.1|RL172_HORVU/4.26753e-95/RecName: Full=60S ribosomal protein L17-2 [Hordeum vulgare]
Hvulgare_GLEAN_10015882	154.77	162.92	96.58	70.27	67.05	55.18	66.64	47.44	54.23	46.14	67.27	68.35	184.49	205.5	174.73	182.47	208	220.78	112.06	106.41	103.5	108.77	79.9	79.25	56.89	51.86	84.48	88.3	176.2	161.47	143.54	146.05	K01206|1|1e-110|399|tcc:TCM_010576|alpha-L-fucosidase [EC:3.2.1.51]	GO:0016023//cytoplasmic membrane-bounded vesicle;GO:0005576//extracellular region;GO:0005739//mitochondrion	GO:0016788//hydrolase activity, acting on ester bonds;GO:0016798//hydrolase activity, acting on glycosyl bonds	GO:0006629//lipid metabolic process	gi|326487836|dbj|BAJ89757.1|/0/predicted protein [Hordeum vulgare subsp. vulgare]
Hvulgare_GLEAN_10039025	154.1	165.15	126.3	84.21	67.01	61.34	65.68	61.61	40.9	31.27	22.01	20.95	236.42	172.87	207.28	207.88	145.66	141.19	111.52	109.71	79.95	79.48	36.4	35.64	54.92	55.16	29.6	31.32	165.5	184.18	247.29	220.16	K06995|1|3e-62|236|bdi:100825165|	GO:0009507//chloroplast	-	GO:0019252//starch biosynthetic process;GO:0019288//isopentenyl diphosphate biosynthetic process, methylerythritol 4-phosphate pathway;GO:0000023//maltose metabolic process	gi|326494464|dbj|BAJ90501.1|/7.64771e-75/predicted protein [Hordeum vulgare subsp. vulgare]
Hvulgare_GLEAN_10015622	154.1	153.94	124.33	115.57	156.14	131.43	125.69	119.76	96.99	111.01	127.26	119.15	75.38	94.92	103.25	107.21	146.53	168.87	143.32	131.96	130.14	129.44	147.99	134.57	72.05	61.26	106.33	94.54	87.78	96.77	97.54	104.47	K10355|1|0.0|749|bdi:100834406|actin, other eukaryote	GO:0005856//cytoskeleton;GO:0005737//cytoplasm	GO:0005524//ATP binding	-	gi|474317121|gb|EMS62134.1|/0/Actin-7 [Triticum urartu]
Hvulgare_GLEAN_10010715	153.87	156.9	114.45	87.65	75.23	61.91	62.04	47.9	43.97	49.07	48.06	40.97	118.04	112.9	118.37	128.16	104.36	134.88	120.3	130.29	94.84	97.07	62	58.36	55.51	54.33	130.37	114.22	107.4	102.84	110.53	110.95	-	-	-	-	gi|326491391|dbj|BAK05782.1|/9.55335e-81/predicted protein [Hordeum vulgare subsp. vulgare]
Hvulgare_GLEAN_10011161	153.54	154.68	99.22	74.46	88.45	68.13	62.86	50.19	50.08	50.01	48.34	41.93	230.84	232.73	191	202.21	161.71	194.11	109.18	106.09	87.53	88.21	54.56	51.78	42.45	36.34	48.96	34.79	234.74	236.41	215.63	217.27	K02372|1|2e-75|280|obr:102708174|3-hydroxyacyl-[acyl-carrier-protein] dehydratase [EC:4.2.1.59]	GO:0005618//cell wall;GO:0009534//chloroplast thylakoid	GO:0047450//crotonoyl-[acyl-carrier-protein] hydratase activity	GO:0048653//anther development;GO:0009825//multidimensional cell growth;GO:0006744//ubiquinone biosynthetic process;GO:0009664//plant-type cell wall organization;GO:0010075//regulation of meristem growth;GO:0043481//anthocyanin accumulation in tissues in response to UV light;GO:0048767//root hair elongation;GO:0006633//fatty acid biosynthetic process;GO:0005982//starch metabolic process;GO:001081…	gi|326506896|dbj|BAJ91489.1|/5.66381e-78/predicted protein [Hordeum vulgare subsp. vulgare]
Hvulgare_GLEAN_10048239	153.25	159.23	113.97	99.91	95.16	86.11	73.97	67.04	57.04	52.46	52.95	50.6	206.48	186.29	151.29	147.15	121.63	132.91	118.07	120.19	103.78	109.16	62.35	62.67	62.26	64.13	26.75	24.86	192.09	159.93	152.15	148.51	K03955|1|3e-09|59.7|ppp:PHYPADRAFT_218485|NADH dehydrogenase (ubiquinone) 1 alpha/beta subcomplex 1	GO:0009507//chloroplast	-	GO:0006633//fatty acid biosynthetic process	gi|113172|sp|P15543.2|ACP3_HORVU/1.84521e-65/RecName: Full=Acyl carrier protein 3, chloroplastic; AltName: Full=Acyl carrier protein III; Short=ACP III; Flags: Precursor [Hordeum vulgare]
Hvulgare_GLEAN_10020192	153.04	176.23	157.7	111.39	139.46	111.35	179.76	161.74	126.87	116.79	107.86	106.4	259.28	217.69	249.3	250.64	157.25	120.45	146.86	152.32	115.46	120.33	68.86	72.66	112.08	126.13	46.18	56.16	167.3	219.77	220.49	215.84	K11253|1|3e-71|266|crb:CARUB_v10005990mg|histone H3	GO:0005840//ribosome;GO:0000786//nucleosome;GO:0005634//nucleus	GO:0003735//structural constituent of ribosome;GO:0003677//DNA binding;GO:0046982//protein heterodimerization activity	GO:0006007//glucose catabolic process;GO:0006412//translation;GO:0006605//protein targeting;GO:0006334//nucleosome assembly	gi|296083584|emb|CBI23573.3|/2.53709e-70/unnamed protein product [Vitis vinifera]
Hvulgare_GLEAN_10029948	153.01	183.41	418.66	299.98	611.34	534.27	930.33	672.59	642.17	633.84	592.21	625.95	25.5	22.45	58	62.51	109.46	107.42	233.83	238.06	480	558.8	627.53	642.23	1104.62	1232.22	1994.88	1764.72	42.94	40.16	76.06	78.95	K00430|1|3e-06|51.2|obr:102718644|peroxidase [EC:1.11.1.7];K13171|2|5e-06|50.4|csv:101225621|serine/arginine repetitive matrix protein 1	-	GO:0003824//catalytic activity	-	gi|551624932|ref|XP_005792659.1|/3.84573e-12/hypothetical protein EMIHUDRAFT_446798 [Emiliania huxleyi CCMP1516]
Hvulgare_GLEAN_10032982	152.8	167.58	131.97	87.12	94.71	82.96	79.78	70.18	53.74	51.59	42.7	47.46	189.89	178.46	210.59	210.24	139.22	135.58	123.76	116.66	104.71	112.7	80.55	76.97	71.07	78.43	97.49	89.99	146.6	156.7	152.27	150.64	K02977|1|3e-81|299|bdi:100831343|small subunit ribosomal protein S27Ae	GO:0005840//ribosome;GO:0005634//nucleus	GO:0046872//metal ion binding;GO:0003735//structural constituent of ribosome	GO:0006412//translation	gi|332713699|gb|AEE98366.1|/2.05021e-80/ubiquitin [Deschampsia antarctica]
Hvulgare_GLEAN_10032380	152.46	157.07	165.4	126.97	131.9	113.11	85.56	84.81	88.21	87.5	69.09	66.24	147.84	150.09	149.89	151.97	140.52	167.23	159.98	163.41	133.37	134.16	82.8	82.14	63.96	63.74	66.65	65.81	138.98	136.29	145.03	145.7	K00616|1|0.0|745|bdi:100830710|transaldolase [EC:2.2.1.2]	GO:0005739//mitochondrion;GO:0009570//chloroplast stroma	GO:0004801//sedoheptulose-7-phosphate:D-glyceraldehyde-3-phosphate glyceronetransferase activity	GO:0006098//pentose-phosphate shunt;GO:0009060//aerobic respiration;GO:0009809//lignin biosynthetic process;GO:0033587//shikimate biosynthetic process;GO:0006096//glycolytic process	gi|326513012|dbj|BAK03413.1|/0/predicted protein [Hordeum vulgare subsp. vulgare]
Hvulgare_GLEAN_10041196	152.35	154.66	203.18	170.41	281.79	237.91	285.56	326.38	406.24	430.78	466.18	451.37	70.43	89.78	95.87	98.81	159.64	201.2	150.91	141.01	199.46	185	334.35	316.78	212.67	157.13	208.4	178.94	69.87	74.41	78.52	86.49	K14544|1|9e-45|181|csl:COCSUDRAFT_65874|U3 small nucleolar RNA-associated protein 22	GO:0009536//plastid	GO:0016301//kinase activity;GO:0016773//phosphotransferase activity, alcohol group as acceptor	GO:0016310//phosphorylation	gi|475622777|gb|EMT31973.1|/0/Phosphatidylinositol 4-kinase type 2-beta [Aegilops tauschii]
Hvulgare_GLEAN_10017345	152.21	160.98	131.02	99.11	116.71	100.14	156.77	131.52	100.77	84.67	92.03	96.1	311.36	246.58	204.6	210.33	115.75	118.81	113.16	119.87	96.55	115.86	90.38	81.63	133.31	145.43	313.77	315.42	250.29	182.09	152.28	147.98	-	GO:0031225//anchored component of membrane	GO:0005507//copper ion binding;GO:0009055//electron carrier activity	GO:0045492//xylan biosynthetic process;GO:0010413//glucuronoxylan metabolic process	gi|326495834|dbj|BAJ90539.1|/4.66689e-37/predicted protein [Hordeum vulgare subsp. vulgare]
Hvulgare_GLEAN_10015240	151.72	186.33	180.55	107.98	88.49	74.98	103.7	83.25	52.18	46.15	63.25	65.17	151.16	119.37	205.73	242.49	265.52	210.54	263.83	251.22	158.85	169.42	81.28	83.79	127.17	155.38	36.4	38.02	130.39	173.09	230.46	221.18	K01870|1|3e-28|124|eus:EUTSA_v10003524mg|isoleucyl-tRNA synthetase [EC:6.1.1.5];K14325|2|8e-06|49.7|cit:102613079|RNA-binding protein with serine-rich domain 1	GO:0016023//cytoplasmic membrane-bounded vesicle	-	-	gi|326490547|dbj|BAJ84937.1|/8.50757e-95/predicted protein [Hordeum vulgare subsp. vulgare]
Hvulgare_GLEAN_10047603	150.82	147.52	80.44	67.85	49.19	43.64	40.64	34.66	28.39	27.74	34.41	31.28	189.85	190.23	183.33	172.04	111.24	134.6	102.51	111.36	78.89	78.44	42.58	38.4	34.32	34.5	48.54	45	210.96	200.07	170.06	170.03	K02953|1|7e-80|295|bdi:100839929|small subunit ribosomal protein S13e	GO:0005840//ribosome;GO:0005739//mitochondrion	GO:0003735//structural constituent of ribosome;GO:0019843//rRNA binding	GO:0006412//translation	gi|52548254|gb|AAU82114.1|/5.90062e-80/cytoplasmatic ribosomal protein S13 [Triticum aestivum]
Hvulgare_GLEAN_10052283	150.19	161.6	168.48	109.8	143.76	137.65	133.62	110.82	90.76	91.09	80.33	77.93	173.46	162.7	168.84	182.31	285.01	327.45	251.93	267.59	232.06	227.76	147.94	147.05	119.29	122.02	177.27	163.6	316.88	352.21	375.46	361.92	K03231|1|0.0|868|sbi:SORBI_02g036420|elongation factor 1-alpha	GO:0005737//cytoplasm	GO:0016779//nucleotidyltransferase activity;GO:0003746//translation elongation factor activity;GO:0003924//GTPase activity;GO:0005525//GTP binding	GO:0006414//translational elongation;GO:0006184//GTP catabolic process	gi|473923422|gb|EMS49772.1|/0/Elongation factor 1-alpha [Triticum urartu]
Hvulgare_GLEAN_10046409	149.7	159.8	158.86	115.88	115.38	102.38	70.27	51.65	45.38	49.5	33.93	36.47	154.72	146.36	187.06	140.46	106.46	115.27	109.06	113.11	103.69	114.22	48.82	45.31	43.94	58.07	69.14	62.17	145.24	173.04	175.23	161.93	K02947|1|5e-96|349|dosa:Os02t0549600-01|small subunit ribosomal protein S10e	GO:0005840//ribosome	-	-	gi|326493034|dbj|BAJ84978.1|/4.91357e-112/predicted protein [Hordeum vulgare subsp. vulgare]
Hvulgare_GLEAN_10048110	149.28	147.69	104.63	98.05	79.14	74.96	53.4	46.37	50.03	50.1	61.22	54.99	187.61	214.15	164.51	156.83	97.4	111.66	78.67	82.05	78.3	78.3	58.33	55.75	37.21	35.76	54.28	45.28	199.59	188.62	130.25	133.06	K02885|1|4e-111|399|bdi:100831315|large subunit ribosomal protein L19e	GO:0005840//ribosome;GO:0005739//mitochondrion	GO:0003735//structural constituent of ribosome	GO:0006412//translation	gi|326495300|dbj|BAJ85746.1|/3.01346e-114/predicted protein [Hordeum vulgare subsp. vulgare]
Hvulgare_GLEAN_10001828	149.01	164.1	79.11	56.66	41.54	34.59	32.13	26.46	24.62	27.42	23.51	21.66	279.35	223.63	186.22	207.22	131.08	130.17	86.53	84.46	67.8	70.15	46.88	46.04	37.85	37.74	55.56	48.5	253.07	261	233.81	219.03	K01527|1|6e-91|333|obr:102708881|nascent polypeptide-associated complex subunit beta	GO:0016023//cytoplasmic membrane-bounded vesicle	-	-	gi|474408723|gb|EMS66672.1|/2.21593e-99/hypothetical protein TRIUR3_29895 [Triticum urartu]
Hvulgare_GLEAN_10033031	148.61	180.69	100.62	62.22	18.05	15.1	9.2	10	4.51	4.13	3.52	4.56	359.95	253.19	333.95	384.06	244.73	188.63	181.56	174.88	84.4	89.4	38.38	35.95	26.6	35.92	20.72	19.98	175.54	238.07	305.16	289.73	K00770|1|0.0|1201|obr:102713010|1,4-beta-D-xylan synthase [EC:2.4.2.24]	GO:0016021//integral component of membrane;GO:0000139//Golgi membrane	GO:0016760//cellulose synthase (UDP-forming) activity	GO:0030244//cellulose biosynthetic process;GO:0071555//cell wall organization	gi|166863537|gb|ABZ01581.1|/0/cellulose synthase-like CslF9 [Hordeum vulgare]
Hvulgare_GLEAN_10002222	148.54	147.38	153.15	123.3	127.48	117.13	129.47	103.01	142.76	119.34	167.78	168.42	121.4	121.43	148.24	151.77	112.67	133.64	140.1	140.47	133.93	133.34	148.93	136.1	97.4	89.23	53.24	47.2	96.32	91.67	107.09	108.96	K11323|1|3e-25|113|vcn:VOLCADRAFT_121342|histone arginine demethylase JMJD6 [EC:1.14.11.-];K14961|5|9e-20|95.1|mis:MICPUN_62589|COMPASS component SWD1	-	-	-	gi|326493370|dbj|BAJ85146.1|/4.82591e-82/predicted protein [Hordeum vulgare subsp. vulgare]
Hvulgare_GLEAN_10032774	148.35	146.3	100.91	82.63	65.15	58.13	51.1	45.66	33.66	30.39	36.61	36.89	138.33	153.68	132.95	136.58	114.84	140.33	120.59	122.88	97.69	94.82	60.65	56.31	45.43	42.93	80.8	79.65	154.89	146.06	117.27	125.74	K02991|1|3e-131|469|bdi:100824470|small subunit ribosomal protein S6e	GO:0022627//cytosolic small ribosomal subunit	GO:0003735//structural constituent of ribosome	GO:0006364//rRNA processing;GO:0042274//ribosomal small subunit biogenesis;GO:0006412//translation	gi|474382167|gb|EMS64668.1|/9.46859e-161/hypothetical protein TRIUR3_05248 [Triticum urartu]
Hvulgare_GLEAN_10006598	148.27	156.39	149.21	111.47	97.25	80.37	101.04	88.07	71.98	68.84	85.22	82.14	269.27	229.95	222.69	242.52	159.48	158.57	151.24	158.85	111.34	109.42	101.23	97.79	93.5	99.29	129.98	121.98	227.28	251.45	232.75	227.53	K02183|1|1e-80|297|bdi:100837560|calmodulin	-	GO:0005509//calcium ion binding	-	gi|162463080|ref|NP_001105490.1|/7.76267e-80/calmodulin [Zea mays]
Hvulgare_GLEAN_10007244	147.93	157.45	100.92	83.29	52.63	48.97	163	121.71	119.88	111.38	97.52	103.89	463.32	420.26	381.84	396.75	191.3	180.04	260.49	275.59	162.82	173.74	86.39	87.97	109.43	111.98	296.19	309.33	185.67	168.65	217.37	229.4	K05391|1|6e-06|48.9|sly:101246872|cyclic nucleotide gated channel, other eukaryote	-	GO:0008289//lipid binding	GO:0006869//lipid transport	gi|6225764|sp|Q43767.1|NLT41_HORVU/1.86468e-49/RecName: Full=Non-specific lipid-transfer protein 4.1; Short=LTP 4.1; AltName: Full=CW-21; Short=CW21; Flags: Precursor [Hordeum vulgare]
Hvulgare_GLEAN_10011270	147.87	150.25	129.53	87.68	62.78	58.66	35.37	28.24	22.01	21.84	14.37	11.65	100.06	88.71	146.13	131.45	173.83	164.12	139.53	145.9	83.39	93.67	32.98	38.39	34.95	41.52	80.62	83.5	93.25	112.13	148.4	140.06	-	-	-	-	gi|326524970|dbj|BAK04421.1|/1.77397e-31/predicted protein [Hordeum vulgare subsp. vulgare]
Hvulgare_GLEAN_10008698	147.51	162.52	264.32	196.7	300.06	251.24	637.35	652.02	263.26	258.68	397.39	407.89	114.94	128.89	185.41	208.3	357.86	399.12	408.1	392.81	361.43	360.97	382.71	362.24	346.39	346.96	293.02	275.5	129.18	98.6	137.47	165.86	-	-	GO:0045735//nutrient reservoir activity	-	gi|475609163|gb|EMT27293.1|/1.15257e-59/hypothetical protein F775_27289 [Aegilops tauschii]
Hvulgare_GLEAN_10017861	147.22	145.11	155.12	114.73	142.32	121.24	149.82	147.28	92.53	98.52	117.88	113.04	152.05	124.28	122.12	114.45	162.96	184.08	167.15	187.14	162.8	162.42	116.77	108.39	150.13	158.89	163.34	153.87	120.98	126.95	160.59	161.28	K12836|1|1e-170|598|bdi:100822535|splicing factor U2AF 35 kDa subunit	GO:0005634//nucleus	GO:0046872//metal ion binding;GO:0003677//DNA binding;GO:0003723//RNA binding;GO:0000166//nucleotide binding	GO:0008380//RNA splicing;GO:0006397//mRNA processing	gi|326522777|dbj|BAJ88434.1|/0/predicted protein [Hordeum vulgare subsp. vulgare]
Hvulgare_GLEAN_10013140	146.89	141.18	137.95	108.2	103.22	89.44	70.46	67.27	52.49	48.06	49.22	48.63	204.81	169.47	169.81	200.51	130.08	131.11	127.73	134.3	103.66	111.47	57.23	54.67	75.04	95.03	96.2	78.99	190.14	179.02	209.48	201.54	K16253|1|1e-83|308|bdi:100836334|DNA-directed RNA polymerase IV and V subunit 7	-	GO:0003899//DNA-directed RNA polymerase activity;GO:0004674//protein serine/threonine kinase activity;GO:0005524//ATP binding;GO:0030246//carbohydrate binding	GO:0006468//protein phosphorylation;GO:0006351//transcription, DNA-templated	gi|326527317|dbj|BAK04600.1|/4.61802e-91/predicted protein [Hordeum vulgare subsp. vulgare]
Hvulgare_GLEAN_10000583	146.72	158.23	97.05	78.4	62.61	54.15	29.7	22.13	25.31	22.94	22.25	20.87	147.31	148.85	160.39	164.23	120.97	127.02	114.08	115.8	95.56	94.02	38.83	38.33	33.29	36.68	15.49	14.79	204.17	211.67	213.64	214.33	K11252|1|1e-60|232|sbi:SORBI_01g039260|histone H2B	GO:0000786//nucleosome;GO:0005634//nucleus	GO:0046982//protein heterodimerization activity;GO:0003677//DNA binding	-	gi|326516114|dbj|BAJ88080.1|/1.37431e-69/predicted protein [Hordeum vulgare subsp. vulgare]
Hvulgare_GLEAN_10003967	146.5	142.92	85.48	76.39	51.81	47.83	37.56	31.22	30.1	25.5	22.03	22.29	169.6	178.33	183.85	203.61	98.13	104.85	88.52	89.48	65.56	70	36.45	36.49	26.69	24.4	54.16	61.1	177.53	172.39	139.65	136.63	K12669|1|2e-32|136|aly:ARALYDRAFT_334448|oligosaccharyltransferase complex subunit gamma;K00430|2|2e-08|57.0|dosa:Os04t0498700-01|peroxidase [EC:1.11.1.7]	GO:0005737//cytoplasm	-	GO:0015031//protein transport	gi|473939464|gb|EMS50252.1|/1.00879e-63/Nuclear transport factor 2 [Triticum urartu]
Hvulgare_GLEAN_10054487	146.42	168.06	52.28	33.74	12.65	11.06	6.78	5.64	4.36	3.3	3.47	3.24	458.73	338.93	308.05	397.21	77.24	61.84	31.01	32.06	12.7	14.84	8.19	7.76	6.5	6.51	1.46	1	168.5	209.77	157.96	152.2	K05349|1|0.0|904|bdi:100822901|beta-glucosidase [EC:3.2.1.21];K01188|2|0.0|870|bdi:100846247|beta-glucosidase [EC:3.2.1.21]	GO:0016023//cytoplasmic membrane-bounded vesicle	GO:0004812//aminoacyl-tRNA ligase activity;GO:0004553//hydrolase activity, hydrolyzing O-glycosyl compounds;GO:0005524//ATP binding	GO:0005975//carbohydrate metabolic process	gi|1203832|gb|AAC49170.1|/0/beta-D-glucan exohydrolase, isoenzyme ExoII [Hordeum vulgare subsp. vulgare]
Hvulgare_GLEAN_10009435	146.39	151.83	69.32	57.01	46.03	38.66	26.14	15.23	20.37	18	18.13	16.61	124	129.61	149.94	126.65	100.56	119.01	64.47	63.56	46.42	53.39	21.66	20.88	11.73	9.45	38.69	33.8	118.94	123.7	109.26	108.16	K17780|1|5e-32|135|bdi:100822882|mitochondrial import inner membrane translocase subunit TIM8	GO:0005758//mitochondrial intermembrane space	GO:0046872//metal ion binding	GO:0009853//photorespiration;GO:0001510//RNA methylation;GO:0015031//protein transport	gi|357148631|ref|XP_003574839.1|/5.1014e-31/PREDICTED: mitochondrial import inner membrane translocase subunit TIM8 [Brachypodium distachyon]
Hvulgare_GLEAN_10031624	144	150.84	122.59	98.64	118.4	102.41	83.2	71.57	58.98	53.61	45.6	42.88	142.93	133.74	142.15	135.44	136.96	163.03	123.92	122.34	115.87	115.04	79.12	72.47	66.07	65.69	90.42	80.45	127.86	136.41	163.58	156.59	K11274|1|1e-38|160|cre:CHLREDRAFT_193148|chromosome transmission fidelity protein 4;K13201|3|4e-38|158|csl:COCSUDRAFT_20324|nucleolysin TIA-1/TIAR	-	GO:0003676//nucleic acid binding;GO:0000166//nucleotide binding	-	gi|326513006|dbj|BAK03410.1|/0/predicted protein [Hordeum vulgare subsp. vulgare]
Hvulgare_GLEAN_10034097	143.74	162.56	143.2	100.61	122.29	104.59	106.89	104.02	67.92	60.7	56.01	60.02	150.43	121.29	157.57	182.74	146.54	121.24	135.04	143.6	116.05	120.27	70.09	72.89	103.96	121.1	104.33	98.73	96.08	112.65	139.68	137.39	K06892|1|9e-76|282|zma:100384012|	GO:0031461//cullin-RING ubiquitin ligase complex	GO:0031625//ubiquitin protein ligase binding;GO:0046872//metal ion binding;GO:0016706//oxidoreductase activity, acting on paired donors, with incorporation or reduction of molecular oxygen, 2-oxoglutarate as one donor, and incorporation of one atom each of oxygen into both donors	GO:0006511//ubiquitin-dependent protein catabolic process;GO:0055114//oxidation-reduction process	gi|326514604|dbj|BAJ96289.1|/2.17684e-133/predicted protein [Hordeum vulgare subsp. vulgare]
Hvulgare_GLEAN_10005481	143.52	155.47	94.79	66.1	85.47	71.19	85.98	80.84	44.16	37.06	42.59	45.27	213.87	168.29	216.77	227.6	195.83	181.41	177.67	178.56	144.61	154.58	86.54	95.53	124.31	140.37	78.16	68.97	185.52	199.28	241.56	227.94	K00831|1|1e-178|625|bdi:100842280|phosphoserine aminotransferase [EC:2.6.1.52]	GO:0009536//plastid	GO:0030170//pyridoxal phosphate binding;GO:0004648//O-phospho-L-serine:2-oxoglutarate aminotransferase activity	GO:0006564//L-serine biosynthetic process	gi|475559337|gb|EMT13315.1|/0/Phosphoserine aminotransferase, chloroplastic [Aegilops tauschii]
Hvulgare_GLEAN_10023703	142.5	169.38	161.95	114.21	193.58	162.83	403.16	353.4	223.8	204.22	281.05	299.41	109.26	99.93	99.78	106.38	261.72	242.56	209.25	215.58	238.41	238.68	316.84	322.45	335.85	349.92	870.9	860.04	127.98	138.02	199.31	188.3	K13993|1|3e-77|286|sbi:SORBI_01g040030|HSP20 family protein	GO:0005737//cytoplasm;GO:0005634//nucleus	-	GO:0046686//response to cadmium ion;GO:0046688//response to copper ion;GO:0045471//response to ethanol;GO:0042542//response to hydrogen peroxide;GO:0009408//response to heat;GO:0046685//response to arsenic-containing substance	gi|326504766|dbj|BAK06674.1|/1.17893e-84/predicted protein [Hordeum vulgare subsp. vulgare]
Hvulgare_GLEAN_10024928	142.37	146.31	115.75	85.67	78.11	72.97	49.59	61.95	35.65	34.66	28.19	27.32	132.03	120.67	152.37	164.51	139.12	159.25	137.76	141.82	107.48	104.45	68.18	68.22	67.14	81.85	104.55	104.18	112.66	133.18	151.08	151.79	K10712|1|8e-103|372|bdi:100842232|cysteamine dioxygenase [EC:1.13.11.19]	-	GO:0047800//cysteamine dioxygenase activity	GO:0055114//oxidation-reduction process	gi|474089272|gb|EMS54817.1|/8.95319e-110/2-aminoethanethiol dioxygenase [Triticum urartu]
Hvulgare_GLEAN_10054883	142.16	155.85	118.22	83	66.99	57.18	72.07	81.71	46.44	47.81	44.57	46.44	176.65	213.66	200.59	227.04	138.4	121.83	137.48	149.61	89.58	95.89	66.55	60.28	71.57	72.53	31.23	28.59	164.5	193.29	174	181.61	-	GO:0005576//extracellular region	GO:0008083//growth factor activity	GO:0008283//cell proliferation	gi|326525395|dbj|BAK07967.1|/4.16233e-41/predicted protein [Hordeum vulgare subsp. vulgare]
Hvulgare_GLEAN_10019199	142.15	148.15	67.6	54.78	44.28	39.34	28.33	21.1	22.06	21.27	20.39	19.07	187.1	164.53	157.82	160.23	72.54	83.26	53	53.97	39.96	45.99	24.07	23.53	18.09	17.66	34.94	28.08	156.47	143.78	121.97	120.32	K10881|1|5e-36|148|dosa:Os01t0273000-01|26 proteasome complex subunit DSS1	-	-	-	gi|326515464|dbj|BAK03645.1|/1.12399e-38/predicted protein [Hordeum vulgare subsp. vulgare]
Hvulgare_GLEAN_10017192	142.05	142.89	119.6	103.28	101.76	90.62	91.71	82.82	76.72	78.29	82.25	75.07	125.38	133.22	127.44	124.13	90.4	110.11	94.43	91.84	75.68	72.81	69.32	72.26	43.08	39.31	51.39	53.23	103.8	99.3	91	95.51	K12158|1|2e-81|300|dosa:Os09t0420800-01|ubiquitin-like protein Nedd8	GO:0005886//plasma membrane;GO:0005634//nucleus;GO:0005829//cytosol	-	GO:0009693//ethylene biosynthetic process;GO:0045116//protein neddylation;GO:0009793//embryo development ending in seed dormancy;GO:0009733//response to auxin	gi|115479211|ref|NP_001063199.1|/1.59134e-80/Os09g0420800 [Oryza sativa Japonica Group]
Hvulgare_GLEAN_10036621	142.04	174.56	190.04	109.2	129.86	119.33	93.75	85.38	68.2	65.57	58.76	63.45	270.39	225.09	311.1	322.42	535.07	394.94	427.48	425.75	298.87	324.3	163.2	165.31	218.65	254.72	120.59	118.28	475.43	568.86	602.63	581.99	K00799|1|2e-72|271|zma:541990|glutathione S-transferase [EC:2.5.1.18]	GO:0005737//cytoplasm	GO:0016740//transferase activity	-	gi|326490728|dbj|BAJ90031.1|/3.79287e-102/predicted protein [Hordeum vulgare subsp. vulgare]
Hvulgare_GLEAN_10022103	141.9	148.68	126.85	88.65	86.2	84.32	77.35	72.85	49.21	48.1	42.7	43.01	147.47	147.24	176.52	187.41	128.11	130.78	128.47	127.69	93.77	94.86	64.83	62.93	57.98	68.73	66.18	61.13	122.32	128.91	132.44	132.84	K13172|1|9e-23|107|vcn:VOLCADRAFT_117048|serine/arginine repetitive matrix protein 2	GO:0005829//cytosol;GO:0009506//plasmodesma;GO:0005794//Golgi apparatus;GO:0005886//plasma membrane	-	GO:0016049//cell growth;GO:0009651//response to salt stress;GO:0009269//response to desiccation;GO:0000902//cell morphogenesis;GO:0048193//Golgi vesicle transport;GO:0006094//gluconeogenesis;GO:0006096//glycolytic process;GO:0019344//cysteine biosynthetic process	gi|326528557|dbj|BAJ93460.1|/0/predicted protein [Hordeum vulgare subsp. vulgare]
Hvulgare_GLEAN_10040962	141.57	137.19	61.03	53.35	43.45	39.06	30.65	22.25	30.15	30.32	25.09	24.72	91.77	124.52	112.28	110.34	101.81	116.43	57.56	54.64	52.95	51.34	38.03	36.55	17.98	13.77	22.55	19.44	117.62	121.24	88.83	93.98	K02137|1|9e-100|362|bdi:100828292|F-type H+-transporting ATPase subunit O	GO:0009507//chloroplast;GO:0005754//mitochondrial proton-transporting ATP synthase, catalytic core;GO:0005886//plasma membrane	GO:0008270//zinc ion binding;GO:0046933//proton-transporting ATP synthase activity, rotational mechanism;GO:0050897//cobalt ion binding	GO:0051788//response to misfolded protein;GO:0009853//photorespiration;GO:0015979//photosynthesis;GO:0010039//response to iron ion;GO:0080129//proteasome core complex assembly;GO:0000302//response to reactive oxygen species;GO:0006511//ubiquitin-dependent protein catabolic process;GO:0055072//iron ion homeostasis;GO:0015986//ATP synthesis coupled proton transport	gi|326522682|dbj|BAJ88387.1|/3.16163e-119/predicted protein [Hordeum vulgare subsp. vulgare]
Hvulgare_GLEAN_10007015	141.29	155.82	165.34	114.38	125.62	107.15	77.14	92.38	51.3	48.89	32.77	36.32	283.49	222.59	244.19	270.18	223.19	204.81	300.48	304.1	204.36	209.42	121.58	119.7	174.02	192.29	32.78	37.29	195.38	230.31	328.48	328.43	K15378|1|0.0|951|bdi:100821749|solute carrier family 45, member 1/2/4	GO:0016023//cytoplasmic membrane-bounded vesicle;GO:0005887//integral component of plasma membrane	GO:0008506//sucrose:proton symporter activity;GO:0005364//maltose:proton symporter activity;GO:0042950//salicin transmembrane transporter activity	GO:0055085//transmembrane transport;GO:0015770//sucrose transport;GO:0005985//sucrose metabolic process;GO:0015768//maltose transport;GO:0009846//pollen germination;GO:0042948	gi|7024415|emb|CAB75882.1|/0/sucrose transporter 1 [Hordeum vulgare subsp. vulgare]
Hvulgare_GLEAN_10056868	141.11	80.2	57.24	233.36	55.7	117.51	20.74	26.63	32.48	23.62	12.46	13.5	109.83	69	52.84	16.65	53.57	34.44	42.71	48.76	38.54	30.13	18.09	34.82	49.68	35.87	21.37	30.79	137.45	45.8	72.41	62.61	K05349|1|7e-22|102|zma:100279291|beta-glucosidase [EC:3.2.1.21]	-	GO:0004553//hydrolase activity, hydrolyzing O-glycosyl compounds	GO:0005975//carbohydrate metabolic process	gi|326488663|dbj|BAJ97943.1|/5.05228e-39/predicted protein [Hordeum vulgare subsp. vulgare]
Hvulgare_GLEAN_10035564	141.04	140.11	86.06	70.68	51.56	47.54	48.11	40.89	43.22	39.61	45.18	45.98	295.59	305.32	192.4	182.36	104.21	121.16	59.02	62.36	52.15	55.88	44.28	45.37	30.71	31.04	100.35	92.42	218.51	164.44	95.54	117.87	-	-	-	-	gi|326488393|dbj|BAJ93865.1|/1.75699e-71/predicted protein [Hordeum vulgare subsp. vulgare]
Hvulgare_GLEAN_10012161	140.83	177.86	230.1	142.92	126.41	109.31	115.25	115.82	50.55	43.48	54.97	62.85	148.4	110.7	170.75	220.92	121.45	93.49	137.12	136.42	88.96	97.35	66.74	71.22	90.69	108.13	126.66	120.25	94.91	142.05	151.8	141.08	K14325|1|4e-07|53.1|fve:101301470|RNA-binding protein with serine-rich domain 1	-	-	-	gi|326522542|dbj|BAK07733.1|/1.32955e-39/predicted protein [Hordeum vulgare subsp. vulgare]
Hvulgare_GLEAN_10005703	140.69	143.25	89.36	67.64	49.46	42.43	27.17	21.5	19.11	18.17	17.87	16.74	156.86	151.08	148.77	130.9	83.46	94.98	77.58	77.88	57.17	57.56	31.1	30.11	19.06	18.76	35.62	30.62	131.13	135.65	122.29	123.65	K02943|1|1e-49|195|bdi:100833754|large subunit ribosomal protein LP2	GO:0005840//ribosome	GO:0003735//structural constituent of ribosome	GO:0006414//translational elongation	gi|326513958|dbj|BAJ92129.1|/4.18965e-56/predicted protein [Hordeum vulgare subsp. vulgare]
Hvulgare_GLEAN_10021679	140.3	156.86	184.31	134.22	163.63	145.3	45.73	51.41	41.91	39.29	12.01	14.9	110.94	106.23	201.13	227.29	106.89	121.46	305.1	304.79	281.79	274.6	115.37	111.26	151.86	169.04	3.4	3.68	77.96	101.42	109.81	122.88	K13199|1|2e-26|121|mtr:MTR_7g081660|plasminogen activator inhibitor 1 RNA-binding protein;K11267|2|2e-17|91.3|mtr:MTR_091s0011|sister chromatid cohesion protein PDS5;K08653|3|6e-09|63.2|gsl:Gasu_14550|membrane-bound transcription factor site-1 protease [EC:3.4.21.112]	GO:0016023//cytoplasmic membrane-bounded vesicle;GO:0005618//cell wall	GO:0004252//serine-type endopeptidase activity	-	gi|326532228|dbj|BAK05043.1|/0/predicted protein [Hordeum vulgare subsp. vulgare]
Hvulgare_GLEAN_10032424	139.34	135.04	182.98	142.18	275.58	235.27	219.53	187.06	304.11	302.36	291.91	279.03	66.71	86.64	92.39	105.6	60.05	73.26	34.91	29.24	82.36	83.27	128.53	118.84	66.77	57.68	147.33	117.14	60.59	65.94	54.51	56.55	K13126|1|7e-10|64.7|fve:101312606|polyadenylate-binding protein;K00162|2|8e-06|51.2|obr:102719045|pyruvate dehydrogenase E1 component subunit beta [EC:1.2.4.1]	-	-	-	gi|371924991|tpe|CBZ41154.1|/0/TPA: NAC transcription factor [Hordeum vulgare subsp. vulgare]
Hvulgare_GLEAN_10004986	139.01	141.79	87.15	78.66	71.43	66.5	37.32	30.91	35.9	35.27	32.64	29.43	130.05	168.74	144.67	135.38	80.62	96.58	66.57	62.77	77.62	74.29	53.03	51.4	25.79	20.88	36.37	35.38	147.67	133.73	94.65	100.4	K02865|1|7e-109|392|bdi:100840807|large subunit ribosomal protein L10Ae	GO:0015934//large ribosomal subunit	GO:0003735//structural constituent of ribosome;GO:0003723//RNA binding	GO:0006412//translation	gi|475599637|gb|EMT24294.1|/6.60703e-128/60S ribosomal protein L10a-1 [Aegilops tauschii]
Hvulgare_GLEAN_10032345	138.65	154.44	64.45	47.18	22.96	20.86	13.8	13.49	11.97	6.89	13.19	12.23	231.99	211.54	205.01	222.56	85.09	77.66	51.84	46.97	31.48	33.37	17.34	15.5	11.8	14.19	6.11	6.12	122.2	139.89	134.87	129.22	K11251|1|2e-59|227|sbi:SORBI_09g001520|histone H2A	GO:0000786//nucleosome;GO:0005634//nucleus	GO:0046982//protein heterodimerization activity;GO:0003677//DNA binding	-	gi|326520493|dbj|BAK07505.1|/3.05257e-76/predicted protein [Hordeum vulgare subsp. vulgare]
Hvulgare_GLEAN_10011674	138.4	167.3	99.59	58.97	48.4	45.3	39.71	28.82	25.04	20.6	21.92	23.68	244.61	181.3	246.12	303.99	80.77	60.84	58.81	62.36	46.7	58.98	20.46	21.47	30.72	37.42	15.78	15.41	108.11	149.63	166.16	162.99	K11254|1|3e-53|206|pop:POPTR_0008s04720g|histone H4	GO:0000786//nucleosome;GO:0005634//nucleus	GO:0003677//DNA binding;GO:0046982//protein heterodimerization activity	GO:0006334//nucleosome assembly	gi|721697114|ref|XP_003580388.2|/3.1366e-52/PREDICTED: uncharacterized protein LOC100841093 [Brachypodium distachyon]
Hvulgare_GLEAN_10031271	138.24	156.11	138.54	105.2	105.6	94.76	132.02	103.93	75.29	70.39	67.7	68.19	146.98	124.6	166.4	174.23	171.17	134.44	145.78	148.56	121.26	128.99	92.64	90.4	119.47	138.29	143.8	157.86	102.35	131.52	143.66	141.34	-	GO:0016023//cytoplasmic membrane-bounded vesicle	-	-	gi|86439744|emb|CAJ19364.1|/1.62257e-32/hypothetical protein [Triticum aestivum]
Hvulgare_GLEAN_10031285	138.12	143.36	72.42	59.71	46.88	42.55	38.88	29.81	31.55	30.46	33.87	30.44	123.96	135.4	111.32	109.72	62.04	77.05	52.41	51.78	42.05	45.88	31.64	31.45	20.78	15.14	41.9	36.78	99.57	105.95	81.72	79.68	K11096|1|9e-52|201|dosa:Os05t0314100-02|small nuclear ribonucleoprotein D2	GO:0030532//small nuclear ribonucleoprotein complex;GO:0019013//viral nucleocapsid	-	GO:0008380//RNA splicing	gi|326493364|dbj|BAJ85143.1|/2.29159e-55/predicted protein [Hordeum vulgare subsp. vulgare]
Hvulgare_GLEAN_10040151	138.01	153.97	58.96	43.84	35.49	28.54	37.04	31.62	23.54	21.88	29.14	31.77	391.27	317.51	267.29	254.72	131.9	133.51	76.8	76.23	53.22	57.15	28.56	33.07	36.2	43.23	31.97	27.75	311.61	335.93	300.11	271.59	K02891|1|1e-65|247|bdi:100844501|large subunit ribosomal protein L22e	GO:0005840//ribosome	GO:0003735//structural constituent of ribosome	GO:0006412//translation	gi|326531070|dbj|BAK04886.1|/1.36996e-68/predicted protein [Hordeum vulgare subsp. vulgare]
Hvulgare_GLEAN_10040827	137.87	165.8	131.2	94.65	69.08	59.85	62.85	55.55	28.62	27.62	15.58	18.38	182.24	132.09	183.67	184.15	137	100.62	125.5	125.98	101.06	102.41	51.89	52.82	82.32	99.96	83.22	87.21	112.51	138.39	163.39	152.95	K00430|1|6e-64|244|bdi:100829449|peroxidase [EC:1.11.1.7]	GO:0005576//extracellular region	GO:0020037//heme binding;GO:0046872//metal ion binding;GO:0004601//peroxidase activity	GO:0055114//oxidation-reduction process;GO:0006979//response to oxidative stress	gi|326497837|dbj|BAJ94781.1|/9.87466e-76/predicted protein [Hordeum vulgare subsp. vulgare]
Hvulgare_GLEAN_10018382	137.67	136.88	85.89	70.76	66.2	50.3	23.97	23.31	33.46	34.94	20.84	17.32	190.99	226.06	187.57	209.08	86.19	94.54	56	52.33	39.33	39.23	42.57	37.25	24.81	20.73	29.6	24.93	141.7	161.85	138.92	131.69	K16040|1|1e-69|263|vvi:100233030|trans-resveratrol di-O-methyltransferase [EC:2.1.1.240];K13230|2|6e-59|227|zma:100147731|2,4,7-trihydroxy-1,4-benzoxazin-3-one-glucoside 7-O-methyltransferase [EC:2.1.1.241];K05279|3|6e-39|161|sot:102599285|flavonol 3-O-methyltransferase [EC:2.1.1.76]	-	GO:0008171//O-methyltransferase activity;GO:0046983//protein dimerization activity	GO:0032259//methylation	gi|474159796|gb|EMS57233.1|/5.21648e-173/putative O-methyltransferase 2 [Triticum urartu]
Hvulgare_GLEAN_10005080	137.62	143.39	90.87	60.48	43.02	39.55	29.67	28.08	22.21	22.33	23.61	21.42	318.83	285.06	246.18	244.41	180.81	162.77	160.3	159.08	116.55	105.87	49.21	46.44	36.24	37.58	13.35	11.99	240.47	280.38	232.23	225.61	K11251|1|4e-61|232|sbi:SORBI_09g022690|histone H2A	GO:0000786//nucleosome;GO:0005634//nucleus	GO:0046982//protein heterodimerization activity;GO:0003677//DNA binding	-	gi|473817400|gb|EMS46915.1|/1.09357e-73/Histone H2A.1 [Triticum urartu]
Hvulgare_GLEAN_10042239	137.54	151.71	136.45	93.81	153.67	138.81	292.9	233.82	114.05	116.51	156.22	160.41	282.08	251.04	312.66	333.67	219.88	195.76	274.22	285.72	194.94	217.45	118.8	120.79	233.57	272.55	302.63	288.82	286.56	350.01	415.26	409.31	-	GO:0009536//plastid	GO:0046872//metal ion binding	-	gi|387931614|gb|AFK12205.1|/2.42676e-41/metallothionein [Hordeum vulgare]
Hvulgare_GLEAN_10035813	137.44	149.69	83.05	60.96	63.73	56.41	52.06	52.25	29.05	28.22	39.35	38.45	334.3	319.59	255.42	276.03	142.37	143.48	108.3	113.58	81.44	81.73	40.82	41.8	50.96	58.54	24.55	20.81	274.52	282.67	272.39	258.77	K01251|1|0.0|955|bdi:100825651|adenosylhomocysteinase [EC:3.3.1.1]	GO:0005774//vacuolar membrane;GO:0048046//apoplast;GO:0005829//cytosol;GO:0009506//plasmodesma;GO:0005886//plasma membrane	GO:0004013//adenosylhomocysteinase activity;GO:0005507//copper ion binding	GO:0051788//response to misfolded protein;GO:0009853//photorespiration;GO:0006094//gluconeogenesis;GO:0006346//methylation-dependent chromatin silencing;GO:0006833//water transport;GO:0009793//embryo development ending in seed dormancy;GO:0051049//regulation of transport;GO:0009651//response to salt stress;GO:0080129//proteasome core complex assembly;GO:0048767//root hair elongation;GO:0006972//h…	gi|68655466|emb|CAJ01707.1|/0/putative S-adenosylhomocystein hydrolase 2 [Hordeum vulgare subsp. vulgare]
Hvulgare_GLEAN_10002310	137.23	135.23	72.21	67.32	56.84	52.13	35.93	29.63	40.04	37.87	42.21	39.39	216.92	242.51	177.61	174.83	100.01	126.82	53.06	52.49	57.81	55.49	54.09	52.84	26.37	21.6	42.83	37.87	234.87	248.05	150.65	145.78	K11276|1|9e-37|152|gmx:100792094|nucleophosmin 1;K11294|5|5e-13|73.9|tcc:TCM_007740|nucleolin	-	GO:0046872//metal ion binding	GO:0009987//cellular process	gi|188482320|gb|ACD50315.1|/9.36763e-116/histone deacetylase HD2 isoform 1 [Hordeum vulgare]
Hvulgare_GLEAN_10018974	137.2	155.34	143.33	106.91	91.08	79.81	41.05	42.89	31.89	28.6	7.7	8.37	241.39	235.71	324.56	337.46	301.11	297.11	540.43	530.89	300.9	283.27	161.69	155.88	161.08	171.63	10.4	7.96	247.54	355.1	328.91	351.44	K12191|1|5e-13|75.9|sly:101265799|charged multivesicular body protein 2A;K13412|2|1e-11|71.2|dosa:Os05t0491900-00|calcium-dependent protein kinase [EC:2.7.11.1];K14306|5|3e-11|70.1|crb:CARUB_v10022723mg|nuclear pore complex protein Nup62	-	GO:0050660//flavin adenine dinucleotide binding;GO:0008762//UDP-N-acetylmuramate dehydrogenase activity	GO:0055114//oxidation-reduction process	gi|326500446|dbj|BAK06312.1|/0/predicted protein [Hordeum vulgare subsp. vulgare]
Hvulgare_GLEAN_10050450	136.73	139.48	189.39	130.8	144.88	121.23	138.45	162.55	61.83	56.16	74.48	70.64	189.7	127.85	159.9	155.59	173.94	168.17	200.57	212.62	163.05	166.45	91.99	82.99	186.96	216.52	139.77	133.3	105.54	116.03	172.02	156.53	-	-	-	-	gi|326509209|dbj|BAJ91521.1|/6.71586e-105/predicted protein [Hordeum vulgare subsp. vulgare]
Hvulgare_GLEAN_10042369	136.59	143.31	140.63	80.04	99.92	85.41	116.97	101.59	70.16	62.3	55.71	57.96	178.36	139.89	171.41	239.59	138.27	108.73	106.34	108.96	90.54	100.53	63.76	61.91	95.84	102.76	82.45	86.89	121.41	136.99	144.4	144.03	K12165|1|9e-106|381|dosa:Os10t0205200-01|ufm1-conjugating enzyme 1	-	GO:0004842//ubiquitin-protein transferase activity	GO:0009407//toxin catabolic process;GO:0016579//protein deubiquitination;GO:0048193//Golgi vesicle transport	gi|326492247|dbj|BAK01907.1|/2.6333e-107/predicted protein [Hordeum vulgare subsp. vulgare]
Hvulgare_GLEAN_10002074	136.4	173.17	94.07	56.24	44.81	37.31	29.78	26.48	14.44	12.46	7.95	9.87	409.15	251.25	302.03	359.23	186.47	107.34	120.14	120.71	113.86	129.47	57.46	56.61	151.24	167.14	92.58	80.14	172.14	250.63	299.05	264.69	K08238|1|1e-12|71.2|crb:CARUB_v10009116mg|xyloglucan 6-xylosyltransferase [EC:2.4.2.39]	GO:0016021//integral component of membrane;GO:0005739//mitochondrion	GO:0016758//transferase activity, transferring hexosyl groups	GO:0008152//metabolic process	gi|326497579|dbj|BAK05879.1|/4.17938e-41/predicted protein [Hordeum vulgare subsp. vulgare]
Hvulgare_GLEAN_10035678	135.37	131.04	137.41	108.46	120.52	101.29	168.98	152.23	94.15	91.11	104.23	106.63	88.16	82.45	129.81	106.53	177.26	203.96	215.14	206.6	153.97	151.49	124.52	122.31	165.49	159.49	346.48	377.98	82.41	90.65	127.61	122.68	-	GO:0016021//integral component of membrane;GO:0016023//cytoplasmic membrane-bounded vesicle	-	GO:0009409//response to cold	gi|473882221|gb|EMS48019.1|/8.52749e-26/Hydrophobic protein LTI6B [Triticum urartu]
Hvulgare_GLEAN_10003572	134.55	135.16	71.38	56.6	67.16	62.99	55.66	37.66	46.69	46.98	45.01	44.28	93.4	92.89	108.51	114.11	65.48	73.91	41.27	37.73	44.15	54.39	37.64	36.69	27.62	21.52	48.84	36.01	80.09	82.15	71.57	74.3	K03857|1|4e-24|110|ota:Ot03g04730|phosphatidylinositol glycan, class A [EC:2.4.1.198]	GO:0016021//integral component of membrane;GO:0016023//cytoplasmic membrane-bounded vesicle	-	GO:0006810//transport	gi|326513759|dbj|BAJ87898.1|/1.40312e-115/predicted protein [Hordeum vulgare subsp. vulgare]
Hvulgare_GLEAN_10048754	133.68	139.24	83.51	71.19	58.32	51.85	41.3	30.69	36.67	36.62	36.83	34.38	154.23	174.15	156.06	161.56	126.89	147.66	92.56	87.47	77	80.84	64.12	59.24	39.91	34.55	68.24	65.74	200.12	190.86	135.88	149.78	K01527|1|3e-91|333|bdi:100846627|nascent polypeptide-associated complex subunit beta	GO:0016023//cytoplasmic membrane-bounded vesicle	-	-	gi|357146692|ref|XP_003574078.1|/2.42325e-90/PREDICTED: transcription factor BTF3 homolog 4-like [Brachypodium distachyon]
Hvulgare_GLEAN_10024470	133.39	136.41	71.38	62.02	61	58.27	55.59	41.32	48.64	46.58	49.84	46.5	171.31	145.7	140.49	163.22	101.5	112.16	76.3	77	78.37	85.62	53.06	47.13	37.28	31.31	81.45	69.38	151.32	151.66	136.29	135.83	-	GO:0005634//nucleus	GO:0003746//translation elongation factor activity;GO:0046872//metal ion binding	GO:0006414//translational elongation;GO:0006355//regulation of transcription, DNA-templated	gi|473780883|gb|EMS46056.1|/3.60518e-45/hypothetical protein TRIUR3_02755 [Triticum urartu]
Hvulgare_GLEAN_10032598	133.34	149.01	86.2	58.5	70.44	57.28	99.96	73.65	60.55	54.3	82.15	83.5	200.91	172.68	226.7	228.75	179.28	151.73	119.96	117.94	82.89	91.49	61.78	59.95	77.56	82.97	74.94	67.55	202.31	240.66	208.77	201.98	K14822|1|1e-54|211|fve:101302928|rRNA-processing protein CGR1	-	-	-	gi|326525226|dbj|BAK07883.1|/1.41535e-107/predicted protein [Hordeum vulgare subsp. vulgare]
Hvulgare_GLEAN_10006165	133.26	135.9	72.29	57.25	54.27	45.81	29.43	24.38	22.06	20.14	17.62	16.66	118.47	113.82	122.8	122.58	87.36	95.4	82.42	91.22	69.88	75.58	29.41	28.74	24.89	22.49	51.51	45.93	123.67	117.55	127.72	116.28	K00419|1|6e-29|125|bdi:100822849|ubiquinol-cytochrome c reductase subunit 9	GO:0005750//mitochondrial respiratory chain complex III	-	GO:0006122//mitochondrial electron transport, ubiquinol to cytochrome c;GO:0009853//photorespiration	gi|357133773|ref|XP_003568498.1|/6.82184e-28/PREDICTED: cytochrome b-c1 complex subunit 9 [Brachypodium distachyon]
Hvulgare_GLEAN_10036045	133.17	131.02	116.45	99	118.56	103.61	85.59	75.04	79.25	83.29	80.89	76.58	81.51	108.9	121.03	113.66	156.91	195.42	169.64	155.83	149.77	141.73	120.53	117.28	69.66	54.72	101.02	91.67	121.85	123.81	126.15	133.91	K03232|1|1e-86|318|bdi:100829465|elongation factor 1-beta	GO:0005853//eukaryotic translation elongation factor 1 complex	GO:0003746//translation elongation factor activity	GO:0006414//translational elongation	gi|475547997|gb|EMT10980.1|/6.26637e-97/Elongation factor 1-delta [Aegilops tauschii]
Hvulgare_GLEAN_10001357	132.98	168.96	89.31	49.35	49.86	43.07	38.33	29.74	23.56	24.67	17.6	18.63	237.7	179.95	232.27	264.33	92.57	66.11	72.14	69.45	69.73	70.25	28.17	29.94	55.07	62.6	20.35	15.22	133.8	196.21	234.62	222.97	K11254|1|3e-53|206|pop:POPTR_0008s04720g|histone H4	GO:0000786//nucleosome;GO:0005634//nucleus	GO:0003677//DNA binding;GO:0046982//protein heterodimerization activity	GO:0006334//nucleosome assembly	gi|721697114|ref|XP_003580388.2|/3.1366e-52/PREDICTED: uncharacterized protein LOC100841093 [Brachypodium distachyon]
Hvulgare_GLEAN_10016793	132.8	142.46	136.33	106.54	136.09	114.37	119.85	125.07	118.07	122.89	110.13	103.08	177.85	174.49	164.31	172.25	141.81	166.28	146.54	147.71	133.36	127.99	98.77	96.21	117.81	118.99	101.76	91.45	178.31	190.39	227.39	213.08	K14411|1|0.0|879|bdi:100832671|RNA-binding protein Musashi	-	GO:0003676//nucleic acid binding;GO:0000166//nucleotide binding	-	gi|326527725|dbj|BAK08137.1|/0/predicted protein [Hordeum vulgare subsp. vulgare]
Hvulgare_GLEAN_10013022	132.64	134.63	161.42	123.56	212.23	177.86	209.54	209.73	165.21	167.78	182.5	181.25	170.81	165.65	153.84	173.78	224.75	267.05	272.37	277.18	267.61	251.51	251.16	236.53	257.96	267	209.39	199.21	189.98	190.69	207.64	204.4	K03921|1|0.0|708|bdi:100846692|acyl-[acyl-carrier-protein] desaturase [EC:1.14.19.2]	GO:0009507//chloroplast;GO:0005739//mitochondrion	GO:0046872//metal ion binding;GO:0045300//acyl-[acyl-carrier-protein] desaturase activity	GO:0006633//fatty acid biosynthetic process;GO:0006952//defense response;GO:0055114//oxidation-reduction process	gi|669030951|emb|CDM85667.1|/0/unnamed protein product [Triticum aestivum]
Hvulgare_GLEAN_10017572	132.6	132.96	86.59	73.09	56.82	49.85	34.12	29.98	25.07	24.75	24.45	23.33	140.4	153.24	144.82	122.64	95.2	109.85	100.62	101.25	85.33	88.48	41.04	39.34	33.02	34.71	58.36	55.22	158.46	137.95	114.8	115.8	K02923|1|1e-32|137|bdi:100827860|large subunit ribosomal protein L38e	GO:0005840//ribosome	GO:0003735//structural constituent of ribosome	GO:0006412//translation	gi|357122502|ref|XP_003562954.1|/1.04708e-31/PREDICTED: 60S ribosomal protein L38-like [Brachypodium distachyon]
Hvulgare_GLEAN_10028583	132.44	160.27	203.09	142.66	145.39	122.28	142.04	103.15	86.3	74.55	134.19	137.78	164.43	161.99	196.68	201.58	130.43	119.02	139.28	138.37	100.15	115.05	92.29	92.61	77.41	86.18	157.23	145.4	153.11	184	178.42	176.5	-	-	-	-	gi|475557849|gb|EMT12922.1|/1.84596e-41/hypothetical protein F775_43719 [Aegilops tauschii]
Hvulgare_GLEAN_10021568	132.16	134.73	96.58	71.2	62.4	57.77	39.52	30.66	38.51	36.53	30.27	26.83	42.32	59.27	80.58	69.36	91.46	93.33	77.68	77.25	59.74	67.09	40.89	41.62	29.7	28.99	80.65	74.6	56.97	64.06	53.99	55.13	K12162|1|6e-48|188|bdi:100825496|ubiquitin-fold modifier 1	-	-	GO:0006661//phosphatidylinositol biosynthetic process	gi|669031715|emb|CDM86845.1|/1.2049e-48/unnamed protein product [Triticum aestivum]
Hvulgare_GLEAN_10059419	132.11	150.02	115.8	84.17	75.4	68.19	62.68	53.4	36.93	28.8	25.87	34.05	143.55	104.19	141.9	161.52	21.93	17.45	21.23	23.78	18.89	17.91	10.49	12.44	21.13	24.77	22.47	16.13	22.88	27.58	30.49	31.68	K06215|1|1e-60|230|obr:102710219|pyridoxal 5'-phosphate synthase pdxS subunit [EC:4.3.3.6]	GO:0005829//cytosol	GO:0046982//protein heterodimerization activity;GO:0003824//catalytic activity	GO:0042823//pyridoxal phosphate biosynthetic process;GO:0034976//response to endoplasmic reticulum stress;GO:0006457//protein folding;GO:0008615//pyridoxine biosynthetic process;GO:0009408//response to heat;GO:0009644//response to high light intensity;GO:0042542//response to hydrogen peroxide	gi|326489442|dbj|BAK01702.1|/7.91219e-64/predicted protein [Hordeum vulgare subsp. vulgare]
Hvulgare_GLEAN_10032763	131.85	138.17	128.88	105.97	144.63	132.17	118.45	90.85	201.94	220.4	173.01	171.65	77.24	120.67	105.59	102.29	86.85	88.95	45.18	45.21	75.66	80.65	133.25	131.29	56.53	52.54	59.39	53.34	56.89	68.67	47.32	51.57	K09291|1|8e-11|68.9|cvr:CHLNCDRAFT_53284|nucleoprotein TPR;K03243|4|5e-10|66.2|tcc:TCM_001621|translation initiation factor 5B;K11294|5|2e-09|64.3|eus:EUTSA_v10011361mg|nucleolin	GO:0005783//endoplasmic reticulum;GO:0005886//plasma membrane	-	GO:0010155//regulation of proton transport	gi|475427216|gb|EMT01136.1|/0/hypothetical protein F775_28527 [Aegilops tauschii]
Hvulgare_GLEAN_10020995	131.52	137.86	91.91	70.91	45.14	39.14	34.4	26.71	33.88	30.1	25.34	25.87	203.91	184.67	172.17	177.91	101.4	109.24	76.24	83.05	51.67	55.1	37.44	35.78	29.3	30.69	51.13	45.92	173.78	180.07	163.63	163.42	-	GO:0005747//mitochondrial respiratory chain complex I;GO:0005730//nucleolus;GO:0005773//vacuole	GO:0005507//copper ion binding;GO:0004857//enzyme inhibitor activity	GO:0006511//ubiquitin-dependent protein catabolic process;GO:0051788//response to misfolded protein;GO:0045980//negative regulation of nucleotide metabolic process;GO:0080129//proteasome core complex assembly;GO:0043086//negative regulation of catalytic activity;GO:0009853//photorespiration	gi|326498383|dbj|BAJ98619.1|/5.36875e-65/predicted protein [Hordeum vulgare subsp. vulgare]
Hvulgare_GLEAN_10007614	130.28	151.44	209.13	146.39	240.55	216.49	276.81	250.25	340.6	332.47	252.69	271.33	47.86	56.84	99.35	114.27	113.03	92.82	142.84	135.84	195.78	198.8	224.52	226.05	260.68	292.31	335.45	353.96	50.22	66.33	76.29	75.24	K05282|1|3e-155|547|dosa:Os07t0169700-00|gibberellin 20-oxidase [EC:1.14.11.12]	-	GO:0005506//iron ion binding;GO:0016706//oxidoreductase activity, acting on paired donors, with incorporation or reduction of molecular oxygen, 2-oxoglutarate as one donor, and incorporation of one atom each of oxygen into both donors	GO:0055114//oxidation-reduction process;GO:0009685//gibberellin metabolic process	gi|49065948|gb|AAT49059.1|/0/GA 20-oxidase 3 [Hordeum vulgare subsp. vulgare]
Hvulgare_GLEAN_10042529	130.06	150.68	98.95	69.59	28.94	25.3	6.38	5.54	9.24	9.08	4.62	4.05	175.52	181.65	207.07	223.53	241.74	190.94	90.26	88.17	74.96	79.73	27.76	30.96	11.75	10.7	9.19	9.26	129.52	123.42	120.18	124.03	K15402|1|0.0|823|bdi:100825320|fatty acid omega-hydroxylase [EC:1.14.-.-]	-	GO:0004497//monooxygenase activity;GO:0005506//iron ion binding;GO:0020037//heme binding;GO:0016705//oxidoreductase activity, acting on paired donors, with incorporation or reduction of molecular oxygen	GO:0055114//oxidation-reduction process	gi|326500396|dbj|BAK06287.1|/0/predicted protein [Hordeum vulgare subsp. vulgare]
Hvulgare_GLEAN_10008347	129.96	151.57	147.18	98.44	55.71	41.4	14.7	16.37	19.05	16.85	2.81	3.19	193.57	159.39	217.51	224.63	285.5	221.51	160.93	159.86	90.04	99.13	40.15	36.93	24.72	28.79	11.18	12.82	147.77	132.58	154.69	149.85	K00514|1|3e-48|192|rcu:RCOM_1428040|zeta-carotene desaturase [EC:1.3.5.6];K01206|2|3e-22|105|ath:AT1G67830|alpha-L-fucosidase [EC:3.2.1.51]	GO:0016023//cytoplasmic membrane-bounded vesicle	-	-	gi|326513312|dbj|BAK06896.1|/1.20103e-179/predicted protein [Hordeum vulgare subsp. vulgare]
Hvulgare_GLEAN_10017018	129.86	133.75	85.7	75.09	57.13	50.24	31.7	24.65	27.52	25.56	19.54	18.96	115.82	116.11	120.01	117.37	78.87	88.38	78.09	80.6	64.02	67.06	34.83	32.79	23.73	22.06	46.42	45.64	119.08	114.38	93.73	93.53	K02903|1|6e-70|263|bdi:100823569|large subunit ribosomal protein L28e	GO:0005840//ribosome	GO:0003735//structural constituent of ribosome	GO:0006412//translation	gi|473980400|gb|EMS51532.1|/8.91756e-98/60S ribosomal protein L28-1 [Triticum urartu]
Hvulgare_GLEAN_10019792	129.64	135.51	76.16	61.53	68.57	59.06	46.54	38.71	59.07	61.77	33.81	28.26	140.41	150.39	114.45	116.02	86.06	105.36	70.86	70.44	53.24	52.65	63.28	59.68	33.09	33.3	54.71	50.39	88.54	89.81	94.35	91.42	K00261|1|0.0|796|obr:102708051|glutamate dehydrogenase (NAD(P)+) [EC:1.4.1.3]	GO:0005739//mitochondrion;GO:0005774//vacuolar membrane	GO:0005507//copper ion binding;GO:0008270//zinc ion binding;GO:0050897//cobalt ion binding;GO:0004353//glutamate dehydrogenase [NAD(P)+] activity;GO:0005524//ATP binding;GO:0004352//glutamate dehydrogenase (NAD+) activity	GO:0006598//polyamine catabolic process;GO:0055114//oxidation-reduction process;GO:0009698//phenylpropanoid metabolic process;GO:0042398//cellular modified amino acid biosynthetic process;GO:0048193//Golgi vesicle transport;GO:0046482//para-aminobenzoic acid metabolic process	gi|326516846|dbj|BAJ96415.1|/0/predicted protein [Hordeum vulgare subsp. vulgare]
Hvulgare_GLEAN_10010671	128.5	151.18	160.12	101.31	154.1	134.96	119.18	101.87	107.72	103.91	76.08	77.4	74.06	82.56	115.19	142.17	191.78	140.57	105.3	96.47	123.71	136.52	120.54	122.53	95.04	88.5	138.79	139.09	73.73	86.81	86.03	88.91	K15398|1|0.0|693|obr:102719856|fatty acid omega-hydroxylase [EC:1.14.-.-]	GO:0016020//membrane	GO:0020037//heme binding;GO:0016705//oxidoreductase activity, acting on paired donors, with incorporation or reduction of molecular oxygen;GO:0004497//monooxygenase activity;GO:0005506//iron ion binding	GO:0055114//oxidation-reduction process	gi|326525511|dbj|BAJ88802.1|/0/predicted protein [Hordeum vulgare subsp. vulgare]
Hvulgare_GLEAN_10008019	128.34	137.32	103.2	79.92	73.71	64.95	73.16	70.56	50.78	51.08	52.64	54.73	225.04	186.12	160	180.08	65.52	64.37	56.7	64.63	47.05	54.02	32.06	32.78	39.54	41.93	32.57	32.24	83.9	88.93	92.91	93.05	K01598|1|5e-101|366|bdi:100835817|phosphopantothenoylcysteine decarboxylase [EC:4.1.1.36]	-	GO:0004633//phosphopantothenoylcysteine decarboxylase activity;GO:0005515//protein binding;GO:0010181//FMN binding	GO:0015937//coenzyme A biosynthetic process;GO:0070207//protein homotrimerization;GO:0009651//response to salt stress;GO:0001558//regulation of cell growth	gi|343480294|gb|AEM44692.1|/1.42267e-122/flavin mononucleotide-binding protein 3 [Hordeum vulgare subsp. spontaneum]
Hvulgare_GLEAN_10050998	128.22	133.4	97.7	77.42	64.13	57.54	41.98	36.17	24.11	25.45	19.09	21.44	152.51	158.54	188.93	159.51	96.99	92.39	102.52	112.87	88.42	92.21	38.17	40.98	42.93	46.41	50.15	48.67	183.6	168.39	127.6	144.84	K02894|1|1e-76|284|pop:POPTR_0010s07690g|large subunit ribosomal protein L23e	GO:0005840//ribosome;GO:0005739//mitochondrion	GO:0003735//structural constituent of ribosome	GO:0006412//translation	gi|629094248|gb|KCW60243.1|/8.87778e-76/hypothetical protein EUGRSUZ_H02959 [Eucalyptus grandis]
Hvulgare_GLEAN_10029263	127.89	134.37	124.16	95.91	99.86	91.79	112.36	97.29	79.89	73.58	78.86	81.38	197.88	155.23	169.94	186.1	155	128.28	179.74	170.08	126.27	129.42	100.33	104.46	96.44	113.67	123.09	141.88	133.3	146.12	157.29	155.14	-	GO:0016023//cytoplasmic membrane-bounded vesicle	-	-	gi|326526847|dbj|BAK00812.1|/9.85925e-43/predicted protein [Hordeum vulgare subsp. vulgare]
Hvulgare_GLEAN_10041550	127.78	129.55	136.65	104.53	121.65	101.85	132.9	150.93	100.04	95.05	92.14	94.56	168.11	148.55	131.48	135.7	152.19	165.15	162.47	163.71	132.1	131.31	91.87	90.23	153.12	164.75	119.54	120.53	195.95	159.23	170.42	173.96	K00789|1|0.0|780|bdi:100843457|S-adenosylmethionine synthetase [EC:2.5.1.6]	GO:0005737//cytoplasm	GO:0004478//methionine adenosyltransferase activity;GO:0046872//metal ion binding;GO:0005524//ATP binding	GO:0009651//response to salt stress;GO:0006556//S-adenosylmethionine biosynthetic process;GO:0006730//one-carbon metabolic process	gi|122220777|sp|Q4LB22.1|METK3_HORVU/0/RecName: Full=S-adenosylmethionine synthase 3; Short=AdoMet synthase 3; AltName: Full=Methionine adenosyltransferase 3; Short=MAT 3 [Hordeum vulgare]
Hvulgare_GLEAN_10053056	126.87	121.3	100.49	89.77	71.33	51.68	53.88	43.36	44.13	44.62	41.41	37.17	131.1	131.81	123.48	137.31	68.07	84.97	81.42	91.32	70.24	77.82	45.73	42.93	41.92	40.09	50.7	49.85	127.89	102.44	93.98	108.45	K08360|1|4e-83|306|bdi:100824001|cytochrome b-561	GO:0005794//Golgi apparatus;GO:0016023//cytoplasmic membrane-bounded vesicle;GO:0016021//integral component of membrane	GO:0046872//metal ion binding;GO:0016491//oxidoreductase activity	GO:0009750//response to fructose;GO:0009744//response to sucrose;GO:0009749//response to glucose;GO:0055114//oxidation-reduction process	gi|326504052|dbj|BAK02812.1|/3.44639e-92/predicted protein [Hordeum vulgare subsp. vulgare]
Hvulgare_GLEAN_10006317	126.73	135.02	135.6	87.91	83.39	72.39	81.48	70.09	59.63	55.75	51.14	53.75	141.28	103.15	140.04	148.44	159.47	141.69	152.46	168.7	153.34	166.78	87.62	89.13	171.4	201.56	228.66	236.31	101.9	115.57	162.99	146.22	K04506|1|9e-37|153|sbi:SORBI_09g003910|E3 ubiquitin-protein ligase SIAH1 [EC:6.3.2.19]	-	-	-	gi|721650268|ref|XP_010233333.1|/1.49639e-76/PREDICTED: putative E3 ubiquitin-protein ligase SINA-like 6 [Brachypodium distachyon]
Hvulgare_GLEAN_10054717	126.68	130.87	66.91	56.6	48.6	43.56	25.79	21.79	12.9	15.11	9.46	10.92	263.61	211.15	163.74	158.49	101.91	122.13	91.7	100.17	81.22	87.26	28.51	31.78	27.89	26.28	32.09	25.76	265.95	246.75	260.14	237.16	K02951|1|2e-72|270|bdi:100823604|small subunit ribosomal protein S12e	GO:0015935//small ribosomal subunit;GO:0005739//mitochondrion	GO:0003735//structural constituent of ribosome	GO:0006412//translation	gi|12229949|sp|Q9XHS0.1|RS12_HORVU/4.65771e-77/RecName: Full=40S ribosomal protein S12 [Hordeum vulgare]
Hvulgare_GLEAN_10016986	126.64	139.38	222.67	139.83	219.89	196.23	189.97	171.45	161.05	147.82	145.68	156.37	101.6	92.63	150.24	159.99	153.82	118.53	163.56	161.99	192.76	205.34	229.3	241.45	217.81	239.99	268.85	260.55	108.67	139.25	153.21	136.7	K13171|1|1e-12|71.6|crb:CARUB_v10022637mg|serine/arginine repetitive matrix protein 1;K14325|3|2e-12|70.9|sbi:SORBI_03g046480|RNA-binding protein with serine-rich domain 1	-	-	-	gi|475583702|gb|EMT19544.1|/7.56958e-78/hypothetical protein F775_32526 [Aegilops tauschii]
Hvulgare_GLEAN_10051756	126.63	126.12	104.75	97.04	117.01	109.79	81.06	60.82	96.29	95.22	63.57	61.66	55.61	92.16	85.99	90.23	89.82	101.33	53.39	54.04	65.47	66.61	82.05	79.59	34.87	28.91	70.8	61.95	69.51	73.9	51.76	64.73	K00895|1|0.0|1125|bdi:100833293|pyrophosphate--fructose-6-phosphate 1-phosphotransferase [EC:2.7.1.90]	GO:0009536//plastid	GO:0003872//6-phosphofructokinase activity;GO:0047334//diphosphate-fructose-6-phosphate 1-phosphotransferase activity;GO:0005524//ATP binding	GO:0046835//carbohydrate phosphorylation;GO:0006002//fructose 6-phosphate metabolic process;GO:0006096//glycolytic process	gi|326498033|dbj|BAJ94879.1|/0/predicted protein [Hordeum vulgare subsp. vulgare]
Hvulgare_GLEAN_10051052	126.59	141.02	44.77	32.77	1.97	2.02	0.59	0.38	0.1	0.49	0.73	0.64	380.17	342.21	314.59	327.7	351.14	276.99	92.09	90.44	35.47	40.21	13.45	14.17	2.15	1.9	0.47	1.3	279.9	257.42	217.77	228.41	K00679|1|1e-30|133|cic:CICLE_v10027727mg|phospholipid:diacylglycerol acyltransferase [EC:2.3.1.158];K01188|2|1e-20|100|aly:ARALYDRAFT_316517|beta-glucosidase [EC:3.2.1.21];K13412|3|8e-13|74.3|dosa:Os05t0491900-00|calcium-dependent protein kinase [EC:2.7.11.1];K13172|5|1e-11|70.1|vcn:VOLCADRAFT_117048|serine/arginine repetitive matrix protein 2	GO:0016023//cytoplasmic membrane-bounded vesicle;GO:0009536//plastid	GO:0016787//hydrolase activity	-	gi|326518164|dbj|BAK07334.1|/1.34117e-156/predicted protein [Hordeum vulgare subsp. vulgare]
Hvulgare_GLEAN_10028830	125.98	124.68	67.17	57.5	40	38.23	32.02	22.34	33.73	29.41	27.01	27.73	89.5	99.38	97.01	89.44	76.21	85.61	63.42	62.97	47.77	54.38	32.11	32.65	19.55	19.33	47.54	41.17	92.81	98.65	87.35	82.2	K02266|1|5e-42|168|dosa:Os03t0772800-01|cytochrome c oxidase subunit 6a	GO:0005751//mitochondrial respiratory chain complex IV	GO:0004129//cytochrome-c oxidase activity	GO:1902600//hydrogen ion transmembrane transport	gi|326532212|dbj|BAK01482.1|/9.52485e-54/predicted protein [Hordeum vulgare subsp. vulgare]
Hvulgare_GLEAN_10037824	125.69	132.39	163	119.01	115.25	100.2	98.89	85.37	90.24	88.56	77.59	79.66	92.26	109.09	111.86	122.47	149.25	160.13	144.18	143.27	125.04	123.32	118.46	120.56	78.15	73.39	99.58	95.65	96.46	100.92	100.99	109.48	K04122|1|0.0|681|bdi:100834998|ent-kaurene oxidase [EC:1.14.13.78]	GO:0016021//integral component of membrane;GO:0009707//chloroplast outer membrane;GO:0005783//endoplasmic reticulum	GO:0052615;GO:0052616;GO:0009055//electron carrier activity;GO:0020037//heme binding;GO:0005506//iron ion binding;GO:0052617	GO:0009686//gibberellin biosynthetic process;GO:0009740//gibberellic acid mediated signaling pathway;GO:0010241//ent-kaurene oxidation to kaurenoic acid	gi|326487636|dbj|BAK05490.1|/0/predicted protein [Hordeum vulgare subsp. vulgare]
Hvulgare_GLEAN_10010240	125.04	117.72	113.09	104.99	96.04	79.32	59.41	41.71	50.01	48.08	27.8	28.06	146.98	157.82	117.46	110.92	99.75	106.48	106.92	111.89	101.13	108.89	69.26	66.37	45.33	44.02	60.13	61.64	132.89	119.94	96.52	104.75	K08762|1|2e-37|153|bdi:100841971|diazepam-binding inhibitor (GABA receptor modulator, acyl-CoA-binding protein)	GO:0005829//cytosol;GO:0005886//plasma membrane	GO:0000062//fatty-acyl-CoA binding;GO:0031210//phosphatidylcholine binding	GO:0009646//response to absence of light;GO:0010264//myo-inositol hexakisphosphate biosynthetic process;GO:0009651//response to salt stress;GO:0006869//lipid transport;GO:0006816//calcium ion transport;GO:0050826//response to freezing;GO:0007030//Golgi organization;GO:0019344//cysteine biosynthetic process	gi|475598930|gb|EMT24095.1|/2.96193e-39/Acyl-CoA-binding protein [Aegilops tauschii]
Hvulgare_GLEAN_10040094	125.01	131.11	271.04	204.51	379.5	339.45	414	410.81	346.72	355.99	305.32	290.41	21.83	21.05	47.25	49.01	64.55	78.36	129.51	130.4	264.84	246.47	292.42	285.67	404.55	404.77	482.27	460.45	15.96	15.98	31.39	28.35	K13126|1|3e-14|79.3|fve:101312606|polyadenylate-binding protein	-	-	-	gi|371924999|tpe|CBZ41160.1|/0/TPA: NAC transcription factor [Hordeum vulgare subsp. vulgare]
Hvulgare_GLEAN_10045563	124.31	122.76	179.56	156.44	206.9	187.49	140.47	130.17	210.64	208.83	125.66	115.79	63.66	84.06	91.99	87.12	121.7	145.48	109.49	111.09	136.62	131.91	157.28	152.76	63.43	53.95	110.18	110.09	57.96	64.91	56.39	62.48	K00814|1|0.0|892|bdi:100825019|alanine transaminase [EC:2.6.1.2]	-	GO:0030170//pyridoxal phosphate binding;GO:0004021//L-alanine:2-oxoglutarate aminotransferase activity;GO:0016847//1-aminocyclopropane-1-carboxylate synthase activity	GO:0009058//biosynthetic process;GO:0042853//L-alanine catabolic process	gi|1703227|sp|P52894.1|ALA2_HORVU/0/RecName: Full=Alanine aminotransferase 2; Short=ALAAT-2; AltName: Full=Glutamate pyruvate transaminase 2; Short=GPT; AltName: Full=Glutamic--alanine transaminase 2; AltName: Full=Glutamic--pyruvic transaminase 2 [Hordeum vulgare]
Hvulgare_GLEAN_10039920	124.28	119.11	60.88	55.8	61.35	54.42	41.15	36.74	34.93	35.42	28.63	25.54	102.35	100.81	99.97	103.79	58.9	73.51	47.07	39.08	44.57	43.47	34.3	33.97	22.23	15.53	31.28	23.96	71.08	65.88	62.78	67.14	-	GO:0016023//cytoplasmic membrane-bounded vesicle;GO:0005783//endoplasmic reticulum	-	-	gi|474071148|gb|EMS54330.1|/3.82773e-163/hypothetical protein TRIUR3_29153 [Triticum urartu]
Hvulgare_GLEAN_10003201	124.21	123.51	137.78	99.47	193.42	170.1	203.15	195.85	130.84	132.21	125.78	114.05	146.27	131.47	142.08	133.89	333.75	376.81	389.31	395.24	409.16	408.43	214.76	213.6	362.54	389.24	226.57	221.95	425.2	388.19	397.74	406.2	K08770|1|3e-168|590|dosa:Os02t0161900-01|ubiquitin C	GO:0005773//vacuole;GO:0005634//nucleus	-	GO:0006623//protein targeting to vacuole;GO:0006464//cellular protein modification process;GO:0006511//ubiquitin-dependent protein catabolic process;GO:0016192//vesicle-mediated transport	gi|721613749|ref|XP_010227188.1|/2.78156e-167/PREDICTED: polyubiquitin isoform X1 [Brachypodium distachyon]
Hvulgare_GLEAN_10037751	123.69	117.35	94.83	74.05	79.39	68.04	70.71	70.52	63.07	66.2	63.18	61.71	136.86	144.66	131.04	132.72	119.18	138.06	115.09	113.85	100.82	96.8	86.11	77.54	81.63	72.65	87.16	84.5	133.7	145.54	138.53	143.52	K14004|1|0.0|635|bdi:100831324|protein transport protein SEC13	-	-	-	gi|326487834|dbj|BAJ89756.1|/0/predicted protein [Hordeum vulgare subsp. vulgare]
Hvulgare_GLEAN_10022895	123.67	125.21	65.26	51.66	47.05	41.21	43.3	34.73	35	36.42	38.77	35.24	171.7	137.81	133.24	128.42	104.7	112.4	73.99	79.09	66.14	71.75	40.1	36.26	31.16	30.32	62.21	58.8	149.53	147.59	147.31	142.75	K08341|1|3e-59|226|bdi:100825271|GABA(A) receptor-associated protein	GO:0000421//autophagic vacuole membrane;GO:0005874//microtubule;GO:0033110//Cvt vesicle membrane;GO:0005775//vacuolar lumen	GO:0019776//Atg8 ligase activity;GO:0019786//Atg8-specific protease activity;GO:0005515//protein binding;GO:0019779//Atg8 activating enzyme activity	GO:0006914//autophagy;GO:0015031//protein transport	gi|32401365|gb|AAP80854.1|/7.32616e-62/autophagy [Triticum aestivum]
Hvulgare_GLEAN_10008454	123.6	132.53	146.47	112.83	141.57	124.75	94.52	92.92	73.7	75.51	55.76	55.16	162.81	150.12	142.31	148.54	220.31	251.85	241.39	248.37	192.87	205.18	111.17	100.6	100.83	112.09	125.49	113.1	325.4	310.91	363.21	352.47	K01623|1|0.0|667|bdi:100825584|fructose-bisphosphate aldolase, class I [EC:4.1.2.13]	-	GO:0004332//fructose-bisphosphate aldolase activity	GO:0006096//glycolytic process	gi|475622833|gb|EMT31985.1|/0/Fructose-bisphosphate aldolase cytoplasmic isozyme [Aegilops tauschii]
Hvulgare_GLEAN_10034404	122.57	128.2	191.02	163.59	275.39	224.53	161.09	217.78	225.13	243.03	206.59	201.15	53.74	89.97	102.56	102.24	247.26	283.36	221.85	212.83	301.12	283.86	360.37	325.88	226.74	175.43	148.53	138.91	65.5	92.58	101.9	112.55	K04422|1|0.0|794|zma:100304418|mitogen-activated protein kinase kinase kinase 13 [EC:2.7.11.25];K14510|2|4e-49|196|gmx:100787894|serine/threonine-protein kinase CTR1 [EC:2.7.11.1]	-	GO:0005524//ATP binding;GO:0004674//protein serine/threonine kinase activity	GO:0006468//protein phosphorylation	gi|326525337|dbj|BAK07938.1|/0/predicted protein [Hordeum vulgare subsp. vulgare]
Hvulgare_GLEAN_10044419	122.28	130.28	80.51	63.91	48.68	42.32	25.64	27.07	19.11	18.58	20.86	21.18	235.66	219.25	174.49	181.81	99.51	114.93	76.82	82.31	60.9	65.35	29.05	27.03	24.58	26.26	10.15	7.13	185.05	225.45	213	209.65	K07375|1|0.0|904|bdi:100843456|tubulin beta	GO:0005874//microtubule;GO:0005737//cytoplasm	GO:0003924//GTPase activity;GO:0005200//structural constituent of cytoskeleton;GO:0005525//GTP binding	GO:0051258//protein polymerization;GO:0006184//GTP catabolic process;GO:0007018//microtubule-based movement	gi|146760217|emb|CAM58984.1|/0/beta tubulin 6 [Hordeum vulgare subsp. vulgare]
Hvulgare_GLEAN_10038949	122.08	132.94	137.94	109.43	203.23	175.7	153.25	131.57	202.74	201.69	157.99	156.4	164.13	146.45	131.42	150.03	125.61	129.89	94.66	89.88	104.77	106.6	114.94	110.55	74.17	62.46	83.03	77.09	114.03	140.31	154.77	153.46	K17609|1|0.0|1014|bdi:100837204|nucleoredoxin [EC:1.8.1.8]	-	GO:0016209//antioxidant activity;GO:0047134//protein-disulfide reductase activity	GO:0045454//cell redox homeostasis;GO:0055114//oxidation-reduction process	gi|326513802|dbj|BAJ87919.1|/0/predicted protein [Hordeum vulgare subsp. vulgare]
Hvulgare_GLEAN_10026892	121.86	123.06	104.33	77.69	104.06	90.77	78.94	84.06	56.04	58.77	56.85	56.89	99.81	106.95	124.92	122.98	93.18	102.37	93.68	89.24	91.38	84.74	66.46	65.23	71.93	73.54	58.54	63.17	80.83	87.8	108.09	107.67	-	-	-	-	gi|326534004|dbj|BAJ93775.1|/0/predicted protein [Hordeum vulgare subsp. vulgare]
Hvulgare_GLEAN_10033131	121.61	135.51	137.46	90.73	139.05	119.65	137.17	149.23	122.67	122.16	118.46	125.82	90.25	93.25	113.01	121.77	129.04	113.42	105.3	104.97	122.86	121.3	133.14	132.36	185.45	200.74	104.67	108.42	57.07	73.1	82.31	78.52	K12309|1|7e-85|315|tcc:TCM_029045|beta-galactosidase [EC:3.2.1.23];K13412|2|7e-13|75.9|dosa:Os05t0491900-00|calcium-dependent protein kinase [EC:2.7.11.1]	-	GO:0003676//nucleic acid binding;GO:0046872//metal ion binding	-	gi|218195385|gb|EEC77812.1|/0/hypothetical protein OsI_17010 [Oryza sativa Indica Group]
Hvulgare_GLEAN_10018851	121.44	125.25	97.92	75.49	68.12	62.28	61.57	57.67	57.76	56.58	51.14	48.24	133.22	152	126.5	132.21	165.74	188.62	188.88	192.06	143.89	143.88	108.2	104.09	89.99	89.46	111.75	106.98	196.92	186.65	203.05	203.1	K01057|1|4e-132|470|bdi:100845033|6-phosphogluconolactonase [EC:3.1.1.31]	GO:0009507//chloroplast	GO:0017057//6-phosphogluconolactonase activity	GO:0006098//pentose-phosphate shunt	gi|326503206|dbj|BAJ99228.1|/1.01593e-148/predicted protein [Hordeum vulgare subsp. vulgare]
Hvulgare_GLEAN_10050938	121.42	121.73	96.44	85.23	79.79	75.19	57.79	49.67	77.81	78.46	75.31	71.84	96.67	121.66	109.07	104.89	108.87	128.7	72.69	75.1	76.28	76.94	94.21	89.66	40.67	35.94	65.05	67.28	94.74	95.87	76.88	82.53	K13126|1|0.0|1048|bdi:100829057|polyadenylate-binding protein	-	GO:0000166//nucleotide binding;GO:0003723//RNA binding	-	gi|326503608|dbj|BAJ86310.1|/0/predicted protein [Hordeum vulgare subsp. vulgare]
Hvulgare_GLEAN_10013069	121.4	143.71	249.7	175.05	190.47	168.16	112.88	170.79	141.68	142.62	134.84	141.93	130.47	116.77	132.32	152.77	202.53	165.33	255.89	254	150.67	146.41	150.21	146.69	112.68	117.38	118.43	125.8	68.02	110.44	143.66	133	K00703|1|0.0|1139|bdi:100835372|starch synthase [EC:2.4.1.21]	GO:0009501//amyloplast;GO:0009507//chloroplast	GO:0009011//starch synthase activity	GO:0019252//starch biosynthetic process	gi|23476267|gb|AAN28309.1|/0/starch synthase II [Hordeum vulgare subsp. vulgare]
Hvulgare_GLEAN_10025769	121.27	129.49	131.99	88.99	111.08	102.51	109.9	99.02	99.09	82.14	67.04	63.96	134.36	128.81	163.85	157.14	205.71	228.15	185.36	177.07	165.58	173.05	148.75	143.29	137.69	131.37	175	163.38	143.53	171.56	195.22	191.82	K12669|1|7e-166|582|bdi:100826386|oligosaccharyltransferase complex subunit gamma	GO:0016021//integral component of membrane;GO:0008250//oligosaccharyltransferase complex;GO:0016023//cytoplasmic membrane-bounded vesicle;GO:0005576//extracellular region;GO:0009507//chloroplast;GO:0005886//plasma membrane	GO:0005515//protein binding;GO:0015157//oligosaccharide transmembrane transporter activity	GO:0034976//response to endoplasmic reticulum stress;GO:0009627//systemic acquired resistance;GO:0006487//protein N-linked glycosylation	gi|357157310|ref|XP_003577755.1|/6.63365e-165/PREDICTED: probable dolichyl-diphosphooligosaccharide--protein glycosyltransferase subunit 3 [Brachypodium distachyon]
Hvulgare_GLEAN_10018181	121.1	143.96	80.29	53.12	39.23	32.59	18.28	12.39	11.36	9.17	11.7	10.51	180.57	143.31	172.57	177.46	81.67	64.48	61.27	61.55	43.15	42.03	14.88	16.11	12.77	17.57	8.23	5.08	112.05	145.84	142.69	136.69	K11254|1|3e-53|206|pop:POPTR_0008s04720g|histone H4	GO:0000786//nucleosome;GO:0005634//nucleus	GO:0003677//DNA binding;GO:0046982//protein heterodimerization activity	GO:0006334//nucleosome assembly	gi|721697114|ref|XP_003580388.2|/3.1366e-52/PREDICTED: uncharacterized protein LOC100841093 [Brachypodium distachyon]
Hvulgare_GLEAN_10007321	120.32	125.52	106.11	82.46	90.42	76.25	74.71	70.1	55.69	53.38	50.76	48.58	195.56	187.59	145.9	146.85	150.84	184.82	147.12	154.16	117.29	119.52	78.28	71.38	73.81	70.99	57.17	47.16	213.8	186.44	180.65	181.2	K00162|1|0.0|648|bdi:100827441|pyruvate dehydrogenase E1 component subunit beta [EC:1.2.4.1]	GO:0009507//chloroplast	GO:0004739//pyruvate dehydrogenase (acetyl-transferring) activity	GO:0006096//glycolytic process;GO:0055114//oxidation-reduction process	gi|326502974|dbj|BAJ99115.1|/0/predicted protein [Hordeum vulgare subsp. vulgare]
Hvulgare_GLEAN_10024377	119.9	124.7	80.43	65.82	45.68	42.91	31.75	29.08	25.22	24.26	23.27	20.83	116.74	143.86	139.37	141.27	87.73	96.73	73.65	69.34	59.15	58.95	33.99	36.17	22.05	18.43	21.69	17.59	117.82	112.61	82.22	89.7	K15040|1|3e-135|480|bdi:100833321|voltage-dependent anion channel protein 2	GO:0005741//mitochondrial outer membrane;GO:0046930//pore complex	GO:0015288//porin activity;GO:0008308//voltage-gated anion channel activity	GO:0055085//transmembrane transport;GO:0044070//regulation of anion transport	gi|1172553|sp|P46274.1|VDAC1_WHEAT/4.73709e-144/RecName: Full=Mitochondrial outer membrane porin; AltName: Full=Voltage-dependent anion-selective channel protein; Short=VDAC [Triticum aestivum]
Hvulgare_GLEAN_10040207	118.33	119.39	41.9	31.37	25.45	21.24	25.18	27.11	14.02	14.31	22.78	24.8	566.07	578.64	326.44	353.5	74.29	73.3	25.86	25.01	3.79	3.77	3.99	4.28	4.22	3.61	1.54	1.21	321.37	335.53	277.7	246.62	K01193|1|0.0|748|obr:102701886|beta-fructofuranosidase [EC:3.2.1.26]	-	GO:0003824//catalytic activity	-	gi|400177396|gb|AFP72240.1|/0/sucrose:fructan 6-fructosyltransferase [Hordeum vulgare subsp. vulgare]
Hvulgare_GLEAN_10032574	117.39	122.04	62	41.73	34.97	31.98	39.12	27.55	20.74	23.29	16.58	15.52	197.14	141.37	129.59	162.42	70.87	59.49	52.26	61.22	41.14	48.98	20.25	23.99	29.78	34.02	30.1	33.52	121.52	131.26	150.62	137.66	-	GO:0005739//mitochondrion	-	-	gi|326497957|dbj|BAJ94841.1|/3.92863e-31/predicted protein [Hordeum vulgare subsp. vulgare]
Hvulgare_GLEAN_10010166	117.05	115.78	53.79	48.35	38.31	34.95	20.74	17.85	17.61	18.11	14.83	15.9	144.66	158.89	119.77	120.59	64.97	73.89	45.6	47.62	44.14	47.55	26.5	23.42	13.44	12.84	32.6	26.19	145.9	130.65	85	92.27	K02929|1|2e-58|223|bdi:100844347|large subunit ribosomal protein L44e	GO:0005840//ribosome;GO:0005739//mitochondrion	GO:0003735//structural constituent of ribosome	GO:0006412//translation	gi|475595733|gb|EMT23134.1|/5.23886e-58/60S ribosomal protein L36a [Aegilops tauschii]
Hvulgare_GLEAN_10026499	117.04	117.41	87.31	71.95	80.89	76.19	97.5	79.28	52.03	50.96	77.86	81.46	87.28	102.31	99.52	108.47	119.58	144.02	137.02	136.16	114.88	113.84	71.68	71.82	59.27	57.22	122	107.28	114.84	114.82	91.29	103.58	K11884|1|3e-111|400|bdi:100830709|RNA-binding protein PNO1	-	GO:0003723//RNA binding	GO:0006364//rRNA processing	gi|326507612|dbj|BAK03199.1|/2.46206e-113/predicted protein [Hordeum vulgare subsp. vulgare]
Hvulgare_GLEAN_10029567	116.41	121.41	161.23	123.43	165.84	139.42	170.77	187.31	132.48	133.58	119.09	116.25	157.72	151.19	140.97	144.1	124.57	138.82	179.81	181.03	154.62	153.75	116.56	114.32	181.09	200.16	89.93	87.18	130.87	120.92	152.85	151.52	K00789|1|0.0|779|bdi:100843457|S-adenosylmethionine synthetase [EC:2.5.1.6]	GO:0005737//cytoplasm	GO:0004478//methionine adenosyltransferase activity;GO:0046872//metal ion binding;GO:0005524//ATP binding	GO:0009651//response to salt stress;GO:0006556//S-adenosylmethionine biosynthetic process;GO:0006730//one-carbon metabolic process	gi|122220778|sp|Q4LB23.1|METK2_HORVU/0/RecName: Full=S-adenosylmethionine synthase 2; Short=AdoMet synthase 2; AltName: Full=Methionine adenosyltransferase 2; Short=MAT 2 [Hordeum vulgare]
Hvulgare_GLEAN_10025762	116.29	117.49	70.85	61.9	54.06	47.19	31.34	24.88	25.72	24.38	22.69	22.12	148.94	163.39	131.46	122.44	78.08	85.28	66.61	66.8	59.51	58.82	38.25	38.12	25.06	25.23	35.34	30.75	146.45	140.31	104.31	110.66	K02936|1|2e-138|491|bdi:100845456|large subunit ribosomal protein L7Ae	GO:0005840//ribosome	GO:0003735//structural constituent of ribosome	GO:0042254//ribosome biogenesis;GO:0006412//translation	gi|474057029|gb|EMS53832.1|/6.3274e-168/hypothetical protein TRIUR3_00763 [Triticum urartu]
Hvulgare_GLEAN_10015053	116.14	124.84	117.07	83.68	68.6	67.84	64.88	53.8	36.33	35.95	43.8	50.14	157.48	138.37	161.48	160.33	90.22	84.55	109.69	114.53	96.29	88.3	58.05	56.02	58.67	62.89	28.21	21.67	180.89	180.68	150	145.32	K11252|1|8e-62|234|sbi:SORBI_01g039260|histone H2B	GO:0000786//nucleosome;GO:0005634//nucleus	GO:0046982//protein heterodimerization activity;GO:0003677//DNA binding	-	gi|473996857|gb|EMS52104.1|/4.80135e-69/Histone H2B.4 [Triticum urartu]
Hvulgare_GLEAN_10052497	115.94	116.27	68.45	55.96	51.16	47.87	39.31	32.14	28.15	29.81	25.83	31.42	138.19	168.97	124.33	118.63	83.87	91.91	63.31	63.45	65.73	66.57	49.88	47.03	28.62	26.83	54.28	48.84	149.2	161.06	103.93	107.29	K02873|1|3e-110|397|bdi:100825017|large subunit ribosomal protein L13e	GO:0005840//ribosome	GO:0003735//structural constituent of ribosome	GO:0006412//translation	gi|475612128|gb|EMT28307.1|/1.47818e-113/60S ribosomal protein L13-1 [Aegilops tauschii]
Hvulgare_GLEAN_10016244	115.89	117.81	98.44	70.3	48.74	39.47	47.38	50.68	33.78	27.87	27.77	28.46	206.88	146.43	154.38	160.34	64.96	65.19	57.6	58.5	31.74	38.45	18.87	18.93	28.15	34.64	24.14	20.03	87.72	89.55	116.01	104.04	K02184|1|1e-13|77.0|sly:101262608|formin 2	GO:0005789//endoplasmic reticulum membrane;GO:0016021//integral component of membrane;GO:0005634//nucleus	GO:0043565//sequence-specific DNA binding;GO:0003700//sequence-specific DNA binding transcription factor activity	GO:0031348//negative regulation of defense response;GO:0010286//heat acclimation;GO:0006984//ER-nucleus signaling pathway;GO:0009867//jasmonic acid mediated signaling pathway;GO:0009862//systemic acquired resistance, salicylic acid mediated signaling pathway;GO:0010363//regulation of plant-type hypersensitive response;GO:0009693//ethylene biosynthetic process;GO:0002679//respiratory burst involve…	gi|326519418|dbj|BAJ96708.1|/1.37811e-160/predicted protein [Hordeum vulgare subsp. vulgare]
Hvulgare_GLEAN_10019611	115.83	132.64	46.31	34.53	23.41	27.03	36.93	36.73	15.42	12.96	10.96	9.54	120.72	112.25	146.23	158.14	100.13	98.04	80.16	77.19	31.61	37.56	15.03	17.49	33.49	36.33	19.5	18.24	84.2	95.65	103.45	103.68	K15104|1|1e-31|134|bdi:100840949|solute carrier family 25 (mitochondrial oxoglutarate transporter), member 11	GO:0016021//integral component of membrane;GO:0031966//mitochondrial membrane	-	GO:0055085//transmembrane transport;GO:0006839//mitochondrial transport	gi|326489350|dbj|BAK01658.1|/6.79774e-31/predicted protein [Hordeum vulgare subsp. vulgare]
Hvulgare_GLEAN_10048588	115.71	132.43	40.9	28.31	10.13	7.74	6.1	5.27	5.7	4.23	2.24	2.87	391.83	279.53	221.02	254.2	47.32	40.98	16.12	16.94	4.81	4.44	1.62	2.08	2.27	1.37	5.01	6.04	157.34	170.88	155.43	125.22	-	-	-	-	gi|326515504|dbj|BAK06998.1|/3.08071e-44/predicted protein [Hordeum vulgare subsp. vulgare]
Hvulgare_GLEAN_10021838	115.58	116.37	58.69	45.24	48.2	43.31	36.57	33.12	28.08	27.62	26.98	26.19	183.52	172.37	142.53	147.67	93.06	110.58	66.74	68.07	56.26	60.42	36.96	33.27	34.18	37.16	32.1	30.38	160.42	154.42	135.47	136.29	K12502|1|1e-130|464|bdi:100837610|MPBQ/MSBQ methyltransferase	GO:0016021//integral component of membrane;GO:0009706//chloroplast inner membrane;GO:0019031//viral envelope	GO:0051741//2-methyl-6-phytyl-1,4-benzoquinone methyltransferase activity	GO:0006655//phosphatidylglycerol biosynthetic process;GO:0010189//vitamin E biosynthetic process;GO:0019288//isopentenyl diphosphate biosynthetic process, methylerythritol 4-phosphate pathway;GO:0032259//methylation;GO:0010236//plastoquinone biosynthetic process;GO:0019761//glucosinolate biosynthetic process	gi|326522965|dbj|BAJ88528.1|/1.77405e-139/predicted protein [Hordeum vulgare subsp. vulgare]
Hvulgare_GLEAN_10034306	115.54	121.4	66.45	57.26	51.74	49.01	45.93	36.33	33.3	29.65	23.92	21.69	90.69	98.14	90.96	90.62	70.79	82.14	72.86	74.42	62.75	61.19	41.96	39.27	30.73	29.15	63.11	58.7	81.2	80.2	79.36	75.89	K10577|1|9e-75|277|sbi:SORBI_01g049010|ubiquitin-conjugating enzyme E2 I [EC:6.3.2.19]	-	GO:0016881//acid-amino acid ligase activity;GO:0004842//ubiquitin-protein transferase activity;GO:0019789//SUMO transferase activity	GO:0016579//protein deubiquitination	gi|474258405|gb|EMS60436.1|/1.37446e-76/SUMO-conjugating enzyme SCE1 [Triticum urartu]
Hvulgare_GLEAN_10046702	115.46	136.9	93.56	60.73	62.99	48.37	65.54	57.92	31.67	26.36	40.88	41.15	264.52	193.78	203.29	234.81	127.15	105.63	85.5	86.57	78.68	86.13	43.81	42.9	66.51	86.07	69.07	59.83	159.75	184.3	211.08	186.66	K11323|1|7e-12|69.3|vcn:VOLCADRAFT_121342|histone arginine demethylase JMJD6 [EC:1.14.11.-];K13171|3|7e-09|59.3|dosa:Os03t0270200-01|serine/arginine repetitive matrix protein 1;K13412|4|2e-08|58.2|dosa:Os05t0491900-00|calcium-dependent protein kinase [EC:2.7.11.1]	-	-	-	gi|357167438|ref|XP_003581163.1|/7.88734e-60/PREDICTED: histone H2A.Z-specific chaperone CHZ1 [Brachypodium distachyon]
Hvulgare_GLEAN_10031946	114.99	161.03	87.54	52.13	64.86	49.92	83.36	69.58	36.86	39.76	34.61	38.52	194.2	148.63	189.53	248.5	146.52	99.41	99.39	98.04	67.25	73.03	42.04	36.84	76.28	88.45	36.56	42.61	113.43	155.12	158.99	156.19	K01583|1|7e-17|85.1|dosa:Os06t0131300-00|arginine decarboxylase [EC:4.1.1.19]	-	GO:0008792//arginine decarboxylase activity	GO:0006527//arginine catabolic process;GO:0009409//response to cold;GO:0008295//spermidine biosynthetic process;GO:0009446//putrescine biosynthetic process	gi|326533006|dbj|BAJ89348.1|/5.22656e-20/predicted protein [Hordeum vulgare subsp. vulgare]
Hvulgare_GLEAN_10039671	114.87	145.19	178.96	99.52	107.39	102.59	106.18	108.07	88.13	76.28	69.62	74.26	108.19	88.43	142.19	170.94	155.4	105.08	143.44	142.61	142.66	152.46	121.57	125.71	202.18	245.1	145.87	146.1	61.26	91.5	128.89	108.63	K00306|1|2e-110|398|bdi:100834853|sarcosine oxidase / L-pipecolate oxidase [EC:1.5.3.1 1.5.3.7]	-	GO:0016491//oxidoreductase activity	GO:0055114//oxidation-reduction process	gi|475448132|gb|EMT01617.1|/5.81026e-130/Putative sarcosine oxidase [Aegilops tauschii]
Hvulgare_GLEAN_10003996	114.86	113.24	52.88	44.06	32.21	28.1	23.87	18.89	15.06	13.04	17.47	16.71	217.13	209.53	147.73	137.16	107.65	125.53	77.74	78.64	57.86	59.58	30.34	28.84	20.3	20.32	34.75	28.63	239.34	204.07	186.76	184.27	K02973|1|1e-77|289|dosa:Os03t0818400-01|small subunit ribosomal protein S23e	GO:0015935//small ribosomal subunit	GO:0042393//histone binding;GO:0008270//zinc ion binding;GO:0003735//structural constituent of ribosome	GO:0006412//translation;GO:0006355//regulation of transcription, DNA-templated	gi|125572544|gb|EAZ14059.1|/8.06472e-80/hypothetical protein OsJ_03983 [Oryza sativa Japonica Group]
Hvulgare_GLEAN_10008604	114.85	113.38	86.32	74.9	69.61	69.05	67.64	54.81	54	52.28	47.66	41.99	82.62	104.83	106.13	93.87	74.55	89.03	73.35	71.03	69.68	68.29	55.25	54.81	38.34	27.23	67.15	68.56	90.81	94.58	68.22	73.81	K06689|1|2e-85|313|bdi:100821498|ubiquitin-conjugating enzyme E2 D/E [EC:6.3.2.19]	-	GO:0016881//acid-amino acid ligase activity;GO:0004842//ubiquitin-protein transferase activity;GO:0005524//ATP binding	GO:0051510//regulation of unidimensional cell growth;GO:0043248//proteasome assembly;GO:0043161//proteasome-mediated ubiquitin-dependent protein catabolic process;GO:0051788//response to misfolded protein;GO:0016567//protein ubiquitination;GO:0042023//DNA endoreduplication	gi|475573979|gb|EMT16862.1|/6.1587e-85/Ubiquitin-conjugating enzyme E2-17 kDa [Aegilops tauschii]
Hvulgare_GLEAN_10028829	114.69	117.31	47.59	38.43	28.88	27.24	27.47	18.8	14.67	15.54	16.59	18.07	129.32	125.96	145.84	112.42	94.88	97.6	62.41	57.98	45.36	52.44	20.11	17.31	16.79	15.02	26.29	20.76	154.86	139.82	100.67	105.82	K02980|1|2e-30|130|bdi:100822272|small subunit ribosomal protein S29e	GO:0015935//small ribosomal subunit	GO:0046872//metal ion binding;GO:0003735//structural constituent of ribosome;GO:0003723//RNA binding	GO:0006412//translation	gi|326500328|dbj|BAK06253.1|/2.16254e-29/predicted protein [Hordeum vulgare subsp. vulgare]
Hvulgare_GLEAN_10002077	114.34	106.86	124.13	79.68	108.93	98.52	88.2	82.24	68.1	72.6	63.68	60.82	141.84	148.45	158.8	173.14	189.45	214.46	227.06	235.85	185.41	179.3	101.06	100.47	136.47	154.46	104.8	98.18	205.58	228.14	270.74	267.14	K00797|1|1e-177|622|bdi:100846264|spermidine synthase [EC:2.5.1.16]	-	GO:0004766//spermidine synthase activity	GO:0008295//spermidine biosynthetic process	gi|473890074|gb|EMS48579.1|/0/Spermidine synthase 1 [Triticum urartu]
Hvulgare_GLEAN_10048057	113.9	116.99	74.87	53.93	43.45	37.32	37.44	29.75	26.23	25.1	25.95	24.88	139.39	118.69	128.83	123.41	95.83	97.8	65.45	76.96	54.69	60.41	28.04	27.68	33.9	36.91	47.28	46.52	131.14	134.28	129.86	127.09	-	-	GO:0003676//nucleic acid binding	-	gi|475488531|gb|EMT03371.1|/2.17968e-66/hypothetical protein F775_28656 [Aegilops tauschii]
Hvulgare_GLEAN_10025435	113.71	116.22	83.54	68.82	30.55	25.66	10.63	11.15	8.19	8.72	3.81	3.88	262.1	236.18	251.65	275.87	262.32	272.32	314.95	343.46	224.27	221.01	155.54	146.31	142.83	143.53	8.76	6.01	294.38	441.87	378.85	397.71	K02184|1|2e-09|60.8|obr:102716797|formin 2	-	-	-	gi|475594177|gb|EMT22621.1|/3.04386e-60/hypothetical protein F775_25989 [Aegilops tauschii]
Hvulgare_GLEAN_10034763	113.52	131.68	64.64	40.44	29.29	25.83	23.48	21.21	15.82	12.65	15.4	16.85	262.59	198.4	226.88	248.26	80.89	58.1	49.91	48.97	33.45	36.78	16.09	13.78	23.35	28.33	8.07	7.23	167.09	204.39	220.98	192.34	K11254|1|3e-53|206|pop:POPTR_0008s04720g|histone H4	GO:0000786//nucleosome;GO:0005634//nucleus	GO:0003677//DNA binding;GO:0046982//protein heterodimerization activity	GO:0006334//nucleosome assembly	gi|721697114|ref|XP_003580388.2|/3.1366e-52/PREDICTED: uncharacterized protein LOC100841093 [Brachypodium distachyon]
Hvulgare_GLEAN_10002421	113.09	110.57	81.73	62.29	71.21	63.01	67.36	68	54.14	49.34	45.45	48.76	130.73	129.54	129.88	127.99	184.54	198.69	131.93	129.17	101.32	106.91	77.73	74.11	65.42	65.92	68.19	72.36	165.88	170.05	163.06	172.91	K15292|1|1e-21|104|gsl:Gasu_61540|syntaxin-binding protein 1	GO:0016021//integral component of membrane;GO:0016023//cytoplasmic membrane-bounded vesicle	-	-	gi|326513008|dbj|BAK03411.1|/0/predicted protein [Hordeum vulgare subsp. vulgare]
Hvulgare_GLEAN_10052929	112.74	108.38	95.61	76.22	72.99	62.6	81.12	77.73	53.45	54.94	54.82	51.7	165.09	168.69	139.38	145.67	136.12	156.43	158.78	158.55	90.72	87.43	81.12	78.75	57.16	49.91	84.89	86.81	156.2	149.23	160.87	160.77	K10355|1|0.0|754|zma:100280540|actin, other eukaryote	GO:0009941//chloroplast envelope;GO:0005618//cell wall;GO:0005730//nucleolus;GO:0005829//cytosol;GO:0009570//chloroplast stroma;GO:0005856//cytoskeleton;GO:0009506//plasmodesma;GO:0005886//plasma membrane;GO:0005739//mitochondrion	GO:0005515//protein binding;GO:0005524//ATP binding;GO:0005200//structural constituent of cytoskeleton	GO:0007010//cytoskeleton organization;GO:0006094//gluconeogenesis;GO:0009611//response to wounding;GO:0006007//glucose catabolic process;GO:0010498//proteasomal protein catabolic process;GO:0051301//cell division;GO:0048767//root hair elongation;GO:0009733//response to auxin;GO:0032880//regulation of protein localization;GO:0009845//seed germination;GO:0009416//response to light stimulus	gi|474372381|gb|EMS63944.1|/0/Actin-2 [Triticum urartu]
Hvulgare_GLEAN_10003299	112.73	111.88	100.55	83.57	111.83	94.74	86.91	95.88	105.76	101.2	95.78	93.52	110.41	114.31	114.57	115.74	116.16	148.61	109.84	109.22	115.06	109.73	110.86	108.73	77.52	59.6	71.92	70.82	100.02	100.35	104.91	105.36	K11594|1|0.0|1117|bdi:100829994|ATP-dependent RNA helicase DDX3X [EC:3.6.4.13]	GO:0009536//plastid	GO:0004386//helicase activity;GO:0003723//RNA binding;GO:0005524//ATP binding	GO:0008152//metabolic process	gi|475488651|gb|EMT03384.1|/0/DEAD-box ATP-dependent RNA helicase 37 [Aegilops tauschii]
Hvulgare_GLEAN_10008352	112.72	111.93	130.8	91.53	85.61	73.02	121.56	133.66	98.61	92.51	90.51	93.95	70.62	78.91	93.58	95.06	124.05	127.3	128.14	129.88	114.9	108.13	110.36	112.15	148.93	160.15	190.5	196.35	64.82	70.08	77.17	78.53	K03539|1|4e-11|68.2|dosa:Os12t0101000-01|ribonuclease P/MRP protein subunit RPP1 [EC:3.1.26.5]	-	-	-	gi|326509039|dbj|BAJ86912.1|/4.53202e-132/predicted protein [Hordeum vulgare subsp. vulgare]
Hvulgare_GLEAN_10019263	112.6	108.35	71.79	58.62	71.25	60.21	42.15	37.37	41.07	41.59	38.3	35.04	166.87	171.29	141.02	136.15	95.84	121.41	62.65	56.03	60.24	57.08	60.92	58	24.06	18.58	34.85	28.52	141.98	147.31	131.11	140.2	K14319|1|0.0|859|bdi:100822881|Ran GTPase-activating protein 1	-	-	-	gi|669030729|emb|CDM85362.1|/0/unnamed protein product [Triticum aestivum]
Hvulgare_GLEAN_10005791	112.45	113.36	135.9	103.89	201.62	169.51	302.34	291.04	188.55	181.76	184.85	172.4	155.95	144.73	122.95	126.29	146.83	171.08	146.23	142.74	207.51	205.67	155.05	147.18	349.67	349.7	161.07	168.66	147.83	133.91	154.4	154.6	K08770|1|2e-124|444|dosa:Os02t0161900-01|ubiquitin C	GO:0005773//vacuole;GO:0005634//nucleus	-	GO:0006623//protein targeting to vacuole;GO:0006464//cellular protein modification process;GO:0006511//ubiquitin-dependent protein catabolic process;GO:0016192//vesicle-mediated transport	gi|721613749|ref|XP_010227188.1|/1.46504e-123/PREDICTED: polyubiquitin isoform X1 [Brachypodium distachyon]
Hvulgare_GLEAN_10000991	112.18	60.95	43.44	183.36	40.59	84.11	16.08	18.66	18.84	14.62	7.36	7.81	65.86	43.8	43.65	17.3	36.34	20.37	31.52	34.41	25.15	18.8	10.67	21.77	33.32	24.81	12.3	17.39	94.72	27.97	50.17	40.99	-	GO:0005739//mitochondrion;GO:0009507//chloroplast	-	-	gi|149392193|gb|ABR25948.1|/4.13497e-12/hypothetical protein [Oryza sativa Indica Group]
Hvulgare_GLEAN_10013848	111.93	118.78	55.81	42.77	14.81	10.66	2.07	2.88	1.29	1.23	0.55	0.23	230.24	209.37	287.12	251.07	4.34	4.86	2.98	3.84	1.62	2.6	0.76	0.88	0.65	0.37	0	0	3.04	4.87	4.48	3.25	K13416|1|2e-32|138|sot:102589350|brassinosteroid insensitive 1-associated receptor kinase 1 [EC:2.7.10.1 2.7.11.1];K13418|3|7e-32|136|sbi:SORBI_06g018760|somatic embryogenesis receptor kinase 1 [EC:2.7.10.1 2.7.11.1]	-	-	-	gi|326521840|dbj|BAK04048.1|/2.02646e-78/predicted protein [Hordeum vulgare subsp. vulgare]
Hvulgare_GLEAN_10019723	110.84	110.42	57.48	51.32	46.2	36.75	32.46	26.41	22.7	22.74	26.24	24.74	133.46	138.36	119.45	118.95	94.07	97.18	82.18	81.1	65.27	66.82	32.32	32.38	27.93	28.45	57.36	51.58	171.79	150.06	112.29	119.07	K02978|1|2e-31|133|bdi:100843921|small subunit ribosomal protein S27e	GO:0005618//cell wall;GO:0009506//plasmodesma;GO:0022627//cytosolic small ribosomal subunit	GO:0046872//metal ion binding;GO:0003735//structural constituent of ribosome	GO:0001510//RNA methylation;GO:0006412//translation;GO:0042545//cell wall modification;GO:0042254//ribosome biogenesis;GO:0009664//plant-type cell wall organization	gi|162460088|ref|NP_001105614.1|/2.56847e-30/ribosomal protein S27 [Zea mays]
Hvulgare_GLEAN_10058045	110.76	120.97	154.41	93.79	116.49	103.29	137.11	120.85	66.99	63.18	72.7	77.88	80.8	59.81	97.38	111.32	117.31	93.63	129.01	128.14	105.47	114.01	72.49	74.04	119.78	131.69	131.19	131.74	51.43	64.38	86.78	88.76	K18207|1|3e-36|151|pop:POPTR_0015s04170g|protein O-mannose beta-1,4-N-acetylglucosaminyltransferase [EC:2.4.1.312];K18134|3|4e-34|144|tcc:TCM_012547|protein O-GlcNAc transferase [EC:2.4.1.255]	GO:0005739//mitochondrion	GO:0016757//transferase activity, transferring glycosyl groups	GO:0008152//metabolic process	gi|326527195|dbj|BAK04539.1|/1.56714e-79/predicted protein [Hordeum vulgare subsp. vulgare]
Hvulgare_GLEAN_10039386	110.5	116.5	47.5	33.38	28.85	25.66	27.67	18.31	20.87	22.91	28.79	26.47	185.01	204.03	193.78	160.4	95.61	104.37	50.3	52.38	36.62	44.09	25.61	27.67	18.43	18.18	27.52	21.09	201.69	212.14	137.24	139.56	K09560|1|2e-11|67.0|ppp:PHYPADRAFT_66190|suppressor of tumorigenicity protein 13;K01802|3|1e-10|64.7|osa:4329388|peptidylprolyl isomerase [EC:5.2.1.8];K13754|5|1e-08|58.2|mis:MICPUN_62286|solute carrier family 24 (sodium/potassium/calcium exchanger), member 6	GO:0044464	-	-	gi|326496431|dbj|BAJ94677.1|/1.10675e-49/predicted protein [Hordeum vulgare subsp. vulgare]
Hvulgare_GLEAN_10041007	109.75	122.12	47.58	38.51	16.29	14.39	11.46	7.7	6.33	5.03	6.28	5.3	158.56	128.25	142.08	118.54	0	0	0.2	0	0.12	0.36	0.15	0	0	0	0.33	0	0	0	0	0.1	K11251|1|1e-28|124|vvi:100257319|histone H2A	GO:0000786//nucleosome;GO:0005634//nucleus	GO:0046982//protein heterodimerization activity;GO:0003677//DNA binding	-	gi|326497453|dbj|BAK05816.1|/1.39718e-28/predicted protein [Hordeum vulgare subsp. vulgare]
Hvulgare_GLEAN_10041844	109.71	126.66	214.39	150.47	147.49	129.71	165.1	163.87	114.78	112.96	142.17	142.5	67.01	77.52	111.01	138.64	101.94	87.15	133.92	143.16	123.07	127.98	180.43	174.8	150.48	147.39	235.32	221.36	76.92	104.42	106.44	104.81	-	-	-	-	gi|475320960|gb|EMT00218.1|/1.94161e-46/hypothetical protein F775_28686 [Aegilops tauschii]
Hvulgare_GLEAN_10051618	109.71	120.75	281.67	193.1	520.67	432.02	224.57	319.38	271.26	276.63	196.03	203.12	56.17	53.48	97.96	97.53	141.48	135.24	242.56	251.99	393.18	386.07	339.68	326.07	483.2	533.13	250.67	234.74	52.53	70.69	105.33	103.45	K16055|1|0.0|1551|bdi:100826807|trehalose 6-phosphate synthase/phosphatase [EC:2.4.1.15 3.1.3.12]	GO:0005739//mitochondrion	GO:0016740//transferase activity	GO:0005992//trehalose biosynthetic process	gi|326528641|dbj|BAJ97342.1|/0/predicted protein [Hordeum vulgare subsp. vulgare]
Hvulgare_GLEAN_10010067	109.5	135.02	151.75	99.4	141.3	120.71	152.83	149.58	88.25	84.29	93.42	103.1	101.86	82.48	125.57	138.7	39.37	28.4	41.09	38.78	46.39	48.58	29.53	30.96	63.01	81.2	49.94	47.19	31.32	39.98	47.99	49.09	K05278|1|1e-75|281|dosa:Os02t0767300-01|flavonol synthase [EC:1.14.11.23]	GO:0005737//cytoplasm	GO:0045486//naringenin 3-dioxygenase activity;GO:0045431//flavonol synthase activity;GO:0031418//L-ascorbic acid binding;GO:0005506//iron ion binding	GO:0051555//flavonol biosynthetic process;GO:0055114//oxidation-reduction process	gi|326496835|dbj|BAJ98444.1|/5.73193e-88/predicted protein [Hordeum vulgare subsp. vulgare]
Hvulgare_GLEAN_10037354	109.39	110.63	117.16	88.14	126.88	107.6	67.07	65.92	76.12	73.04	60.55	57.02	242.37	214.28	189.69	197.29	233.01	261.77	202.15	194.64	149.05	149.55	118.4	111.74	68.34	70.64	148.11	139.23	238.22	259.6	324.93	325.92	K04079|1|0.0|1326|bdi:100840543|molecular chaperone HtpG	GO:0005737//cytoplasm	GO:0005524//ATP binding;GO:0051082//unfolded protein binding	GO:0006457//protein folding;GO:0006950//response to stress	gi|326503698|dbj|BAJ86355.1|/0/predicted protein [Hordeum vulgare subsp. vulgare]
Hvulgare_GLEAN_10007129	109.31	110.62	101.78	85.26	145.32	122.84	139.28	138.93	109.36	104	111.11	108.88	96.05	122.99	126.24	123.79	129.34	145.33	148.27	132.12	168.91	166.24	136.49	131.33	152.04	124.51	111.08	102.83	106.44	103.36	98.9	111.55	K08770|1|0.0|1173|bdi:100841406|ubiquitin C	GO:0005773//vacuole;GO:0005634//nucleus	-	GO:0006464//cellular protein modification process;GO:0006511//ubiquitin-dependent protein catabolic process	gi|657389293|gb|KEH31009.1|/0/polyubiquitin 3 [Medicago truncatula]
Hvulgare_GLEAN_10012299	108.94	113.75	60.29	55.01	46.24	38.09	18.65	14.58	12.24	12.01	11.89	11.56	168.74	149.6	126.32	123.17	118.66	98.48	113.6	110.89	95.85	98.98	43.07	48.32	42.06	45.46	15.75	14.66	192.92	216.73	190.27	180	K11252|1|4e-62|237|dosa:Os08t0490900-00|histone H2B	GO:0000786//nucleosome;GO:0005634//nucleus	GO:0046982//protein heterodimerization activity;GO:0003677//DNA binding	-	gi|326497953|dbj|BAJ94839.1|/6.86135e-70/predicted protein [Hordeum vulgare subsp. vulgare]
Hvulgare_GLEAN_10015591	108.72	115.31	70.23	51.54	59.44	48.6	51	39.12	48.99	48.13	55.71	43.9	90.77	99.72	104.21	104.69	98.85	112.53	79.3	84.14	64.71	65.31	59.56	62.94	37.82	36.05	69.45	59.94	114.84	117.32	93.46	103.5	-	-	-	-	gi|475546147|gb|EMT10627.1|/3.59426e-45/hypothetical protein F775_04039 [Aegilops tauschii]
Hvulgare_GLEAN_10006303	108.7	114.44	82.06	68.67	86.08	78.98	72.1	59.31	117.41	125.8	100.06	95.76	51.86	71.07	73.3	70.54	135.05	151.55	62.75	62.52	109.9	106.13	157.04	143.72	86.15	84.99	117.13	105.04	69.4	74.5	58.12	65.7	K10949|1|3e-30|133|vvi:100259001|ER lumen protein retaining receptor;K08494|2|2e-11|71.2|gmx:100796054|novel plant SNARE	-	GO:0005488//binding	-	gi|573948299|ref|XP_006656455.1|/0/PREDICTED: uncharacterized protein LOC102710414 [Oryza brachyantha]
Hvulgare_GLEAN_10025121	108.35	116.7	54.78	43.21	37.26	32.5	24.24	19.15	28.63	22.5	20.61	19.81	71.77	81.43	88.2	77.87	76.25	82.3	48.06	48.09	41.3	45.18	29.81	29.33	18.02	17.95	41.1	34.26	88.35	90.26	81.27	80.19	-	GO:0016023//cytoplasmic membrane-bounded vesicle;GO:0005747//mitochondrial respiratory chain complex I	-	-	gi|326500114|dbj|BAJ90892.1|/8.95991e-28/predicted protein [Hordeum vulgare subsp. vulgare]
Hvulgare_GLEAN_10042996	108.32	105.79	91.71	65.98	50.43	39.7	46.03	41.32	35.64	34.15	26.38	30.18	127.28	134.41	132.7	127.1	37.95	42.12	38.19	36.75	26.2	28.26	18.41	17.89	14.53	12.59	22.98	25.11	55.91	53.04	38.52	46.33	-	GO:0016023//cytoplasmic membrane-bounded vesicle;GO:0005739//mitochondrion	-	-	gi|474383857|gb|EMS64794.1|/6.72054e-31/hypothetical protein TRIUR3_12008 [Triticum urartu]
Hvulgare_GLEAN_10008852	108.22	113.83	114.16	85.89	92.18	81.65	105.31	92.6	76.02	73.96	72.65	67.39	80.15	70.34	99.35	96.94	80.99	83.92	105.48	105.91	98.27	100.9	71.87	67.99	101.42	114.82	97.71	101.67	58.14	56.95	63.56	65.08	-	-	-	-	gi|475591532|gb|EMT21781.1|/1.17016e-19/hypothetical protein F775_19622 [Aegilops tauschii]
Hvulgare_GLEAN_10060022	107.72	110.22	44.52	36.95	26.9	23.94	14.59	8.77	16.18	16.43	14.57	13.39	117.98	106.15	97.95	108.21	58.69	68.67	34.41	35.86	29.61	35.54	19.03	18.35	9.13	8.73	15.04	10.87	113.1	103.85	98.25	99.11	K02136|1|5e-170|596|bdi:100834028|F-type H+-transporting ATPase subunit gamma	GO:0005618//cell wall;GO:0009507//chloroplast;GO:0005730//nucleolus;GO:0005753//mitochondrial proton-transporting ATP synthase complex;GO:0045261//proton-transporting ATP synthase complex, catalytic core F(1)	GO:0046961//proton-transporting ATPase activity, rotational mechanism;GO:0008270//zinc ion binding;GO:0046933//proton-transporting ATP synthase activity, rotational mechanism	GO:0051788//response to misfolded protein;GO:0009853//photorespiration;GO:0080129//proteasome core complex assembly;GO:0006511//ubiquitin-dependent protein catabolic process;GO:0015986//ATP synthesis coupled proton transport;GO:0019243//methylglyoxal catabolic process to D-lactate	gi|326510121|dbj|BAJ87277.1|/8.09714e-176/predicted protein [Hordeum vulgare subsp. vulgare]
Hvulgare_GLEAN_10003834	107.17	111.07	83.19	65.48	74.93	68.61	49.8	49.48	54	55.21	39.23	39.27	118.38	131.44	106.41	109.82	57.96	63.77	48.77	51.63	47.55	47.95	39.92	38.47	25.22	22.63	36.94	33.01	89.32	91.89	76.02	75.31	K01689|1|0.0|863|bdi:100837902|enolase [EC:4.2.1.11]	GO:0000015//phosphopyruvate hydratase complex	GO:0004634//phosphopyruvate hydratase activity;GO:0000287//magnesium ion binding	GO:0006096//glycolytic process	gi|326493636|dbj|BAJ85279.1|/0/predicted protein [Hordeum vulgare subsp. vulgare]
Hvulgare_GLEAN_10001758	106.97	115.36	58.49	45.41	56.23	46.29	66.92	63.9	32.88	33.36	35.78	33.36	252.68	230.2	190.49	194.2	171.55	182.28	139.16	140.76	107.23	108.17	76.23	77.96	74.56	77.56	41.65	37.67	232.78	248.41	238.51	226.42	K07375|1|0.0|907|bdi:100834775|tubulin beta	GO:0005874//microtubule;GO:0005737//cytoplasm	GO:0003924//GTPase activity;GO:0005200//structural constituent of cytoskeleton;GO:0005525//GTP binding	GO:0051258//protein polymerization;GO:0006184//GTP catabolic process;GO:0007018//microtubule-based movement	gi|146760211|emb|CAM58981.1|/0/beta tubulin 3 [Hordeum vulgare subsp. vulgare]
Hvulgare_GLEAN_10019186	106.71	119.64	59.81	43.65	29.09	20.67	10.7	10.93	5.15	6.87	8.59	7.26	147.02	125.53	139.71	140.92	69.51	59.97	47.47	47.94	31.04	34.56	14.06	13.06	13.13	14.42	6.39	4.61	88.48	99.74	96.39	90	K11251|1|3e-60|229|sbi:SORBI_09g001520|histone H2A	GO:0000786//nucleosome;GO:0005634//nucleus	GO:0046982//protein heterodimerization activity;GO:0003677//DNA binding	-	gi|326520493|dbj|BAK07505.1|/2.86747e-74/predicted protein [Hordeum vulgare subsp. vulgare]
Hvulgare_GLEAN_10014148	106.43	128.06	104.8	65.26	54.96	48.09	43.88	35.28	21.16	19.81	21.66	24.19	122.51	77.12	113.09	125.5	164.42	119.76	121.54	119.21	98.47	108.04	42.45	45.04	50.54	48.4	78.97	82.53	106.72	101.38	109.62	105.85	K13083|1|4e-145|514|bdi:100832240|flavonoid 3',5'-hydroxylase [EC:1.14.13.88]	-	GO:0046872//metal ion binding;GO:0016491//oxidoreductase activity	-	gi|326519923|dbj|BAK03886.1|/7.94117e-178/predicted protein [Hordeum vulgare subsp. vulgare]
Hvulgare_GLEAN_10043766	105.25	105.92	84.73	65.93	73.79	57.99	63.08	70.9	46.27	45.28	42.15	47.7	159.53	145.69	121.35	115.85	107.78	125.74	117.58	117.42	95.12	93.55	62.53	65.54	83.08	91.83	63.83	66.2	140.63	134.42	153.93	148.97	K10457|1|3e-09|62.8|sly:101268156|kelch-like protein 20;K10442|3|2e-08|60.5|csl:COCSUDRAFT_47198|kelch-like protein 1/4/5;K10446|4|3e-08|59.7|cvr:CHLNCDRAFT_133157|kelch-like protein 8	-	-	-	gi|326502476|dbj|BAJ95301.1|/0/predicted protein [Hordeum vulgare subsp. vulgare]
Hvulgare_GLEAN_10013213	105.09	104.1	156.88	127.53	231.12	202.91	234.84	184.71	229.91	237.3	314.82	303.86	17.39	26.14	45.17	47.14	61.08	73.51	93.25	85.03	172.09	168.56	213.37	203.86	127.84	95.94	315.84	303.32	21.67	23.51	24.33	26.74	K13126|1|6e-14|78.2|fve:101312606|polyadenylate-binding protein	-	-	-	gi|371924993|tpe|CBZ41155.1|/0/TPA: NAC transcription factor [Hordeum vulgare subsp. vulgare]
Hvulgare_GLEAN_10003586	104.71	113.76	109.97	99.97	61.14	53.03	14.9	12.21	17.85	20.52	5.55	6.07	161.13	244.74	256.52	263.15	137.34	130.6	199.11	193.84	198.95	193.98	142.04	143.32	114.41	96.29	6.2	4.27	103.62	156.69	103.57	129.34	-	-	-	-	gi|474103241|gb|EMS55311.1|/2.52878e-85/hypothetical protein TRIUR3_06879 [Triticum urartu]
Hvulgare_GLEAN_10041091	104.48	104.31	117.22	103.28	71.59	61.06	51.27	45.36	60.61	62.69	46.41	43.33	108.57	134.75	136.79	129.15	81.38	97.52	82.21	75.21	78.51	75.26	72.79	69.69	33.87	23.57	60.25	47.55	100.32	101.05	79.14	90.64	K08054|1|0.0|977|obr:102718354|calnexin	GO:0016023//cytoplasmic membrane-bounded vesicle;GO:0005783//endoplasmic reticulum	GO:0005509//calcium ion binding;GO:0051082//unfolded protein binding	GO:0006457//protein folding	gi|326491409|dbj|BAJ94182.1|/0/predicted protein [Hordeum vulgare subsp. vulgare]
Hvulgare_GLEAN_10023722	104.47	128.28	91.65	59.26	81.67	69.16	61.46	56.75	36.97	35.71	26.04	25.81	135.24	104.51	142.84	163.44	124.77	105.68	89.92	96.66	84.61	92.72	48.43	51.3	93.55	105.94	83.5	81.4	128.94	145.32	161.97	149.68	K01785|1|9e-145|408|dosa:Os04t0458300-01|aldose 1-epimerase [EC:5.1.3.3]	GO:0016023//cytoplasmic membrane-bounded vesicle	GO:0030246//carbohydrate binding;GO:0004034//aldose 1-epimerase activity	GO:0019318//hexose metabolic process	gi|222628985|gb|EEE61117.1|/2.80422e-144/hypothetical protein OsJ_15041 [Oryza sativa Japonica Group]
Hvulgare_GLEAN_10001251	104.35	113.85	51.38	34.42	36.72	24.84	18.04	17.84	6.83	5.42	3.18	2.95	445.17	369.57	374.21	396.17	175.76	192.28	194.22	188.6	91.75	103.65	34.29	28.69	35.8	38.35	1.97	2.25	642.1	600.88	801.6	755.14	K02692|1|1e-50|197|bdi:100826210|photosystem I subunit II	GO:0009538//photosystem I reaction center;GO:0009507//chloroplast	-	GO:0015979//photosynthesis	gi|475562924|gb|EMT14162.1|/9.91805e-51/Photosystem I reaction center subunit II, chloroplastic [Aegilops tauschii]
Hvulgare_GLEAN_10041528	104.05	126.75	133.75	82.7	161.64	143.73	284.3	266.55	152.17	150.36	159.51	177.41	145.06	103.78	139.95	157.66	99.75	65.02	93.5	92.97	111.78	120.84	77.94	81.02	168.01	194.58	119.68	118.23	63.5	79.04	124.78	113.22	K00008|1|7e-170|596|bdi:100834423|L-iditol 2-dehydrogenase [EC:1.1.1.14]	GO:0009506//plasmodesma;GO:0005886//plasma membrane;GO:0005829//cytosol;GO:0031966//mitochondrial membrane	GO:0003939//L-iditol 2-dehydrogenase activity;GO:0008270//zinc ion binding	GO:0055114//oxidation-reduction process	gi|326515958|dbj|BAJ88002.1|/0/predicted protein [Hordeum vulgare subsp. vulgare]
Hvulgare_GLEAN_10012810	103.94	108.03	44.11	36.83	33.05	25.06	14.25	12.56	12.73	15.35	10.86	10.85	118.53	135.71	120.49	119.69	17.11	20.06	16.69	14.05	13.15	11.62	10.19	9.35	6.61	5.13	4.52	3.76	31.76	33	35.53	36.84	K04802|1|1e-142|504|bdi:100843467|proliferating cell nuclear antigen	GO:0005634//nucleus	GO:0030337//DNA polymerase processivity factor activity;GO:0003677//DNA binding	GO:0006275//regulation of DNA replication	gi|326512374|dbj|BAJ99542.1|/1.49611e-144/predicted protein [Hordeum vulgare subsp. vulgare]
Hvulgare_GLEAN_10024263	103.8	104.82	58.68	42.99	42.11	35.03	37.01	27.4	29.26	26.14	24.94	24.39	127.54	135.51	126.19	127.69	87.56	97.96	67.31	64.71	56.98	57.92	37.38	39.11	28.13	24.99	35.91	35.51	146.52	147.46	128.13	124.57	K07466|1|1e-68|257|bdi:100822424|replication factor A1	-	-	-	gi|669028572|emb|CDM82431.1|/9.96201e-75/unnamed protein product [Triticum aestivum]
Hvulgare_GLEAN_10034814	103.39	107.36	79.07	69.53	55.79	44.23	38.66	33.29	32.6	29.39	25.74	24.29	83.65	97.69	92.3	81.83	69.35	85.33	73.3	71.19	63.32	57.08	38.28	38.52	29.47	28.53	39.11	37.38	79.43	76.14	73.4	75.97	K03938|1|3e-47|186|sbi:SORBI_07g024460|NADH dehydrogenase (ubiquinone) Fe-S protein 5	-	-	-	gi|473722351|gb|EMS44976.1|/1.13089e-46/hypothetical protein TRIUR3_21130 [Triticum urartu]
Hvulgare_GLEAN_10033683	103.36	94.98	95.83	75.85	57.97	53.91	28.79	27.14	22.24	19.58	12.67	12.8	82.83	75.04	99.93	105.5	180.14	183.17	233.9	241.28	185.87	186.58	97.95	93.48	86.44	79.06	88.31	96.45	116.85	98.4	112.6	117.03	K13026|1|7e-06|50.4|mpp:MICPUCDRAFT_53612|ATP-dependent RNA helicase DHX57 [EC:3.6.4.13]	-	GO:0046872//metal ion binding	GO:0030001//metal ion transport	gi|475595313|gb|EMT22996.1|/2.14444e-55/hypothetical protein F775_52166 [Aegilops tauschii]
Hvulgare_GLEAN_10022636	102.85	111.25	186.06	121.34	92.96	79.64	98.44	106.9	73.72	66.96	38.07	38.26	94.93	91.22	123.02	145.76	181.67	142.96	231.84	262.13	177.8	176.85	128.47	141.95	170.01	186.59	33.61	28.81	104.29	146.21	140.09	154.26	-	GO:0016023//cytoplasmic membrane-bounded vesicle	-	-	gi|326518224|dbj|BAK07364.1|/3.83731e-71/predicted protein [Hordeum vulgare subsp. vulgare]
Hvulgare_GLEAN_10038253	102.48	120.34	65.4	41.95	26.3	26.01	14.14	13.21	7.36	6.39	2.38	1.67	140.81	128.91	183.42	205.1	202.02	190.31	143.63	141.06	79.6	79.81	44.33	40.92	34.05	43.33	9.41	9.06	135.94	176.18	225.58	217.82	K13680|1|0.0|871|bdi:100836506|beta-mannan synthase [EC:2.4.1.32]	-	-	-	gi|326527583|dbj|BAK08066.1|/0/predicted protein [Hordeum vulgare subsp. vulgare]
Hvulgare_GLEAN_10054504	102.21	134.69	66.59	45.23	38.9	37.02	42.37	41.41	24.44	24.87	32.04	36.6	227.76	174.36	188.87	218.86	91.7	62.24	82.55	73.45	55.81	55.86	21.28	22.72	32.56	44.78	11.97	14.81	111.96	147.65	170.04	157.21	K11253|1|1e-70|263|pop:POPTR_0005s25530g|histone H3	GO:0000786//nucleosome;GO:0009536//plastid;GO:0005634//nucleus	GO:0003677//DNA binding;GO:0046982//protein heterodimerization activity	GO:0006334//nucleosome assembly;GO:0008283//cell proliferation	gi|351722020|ref|NP_001238509.1|/1.25914e-69/uncharacterized protein LOC100306416 [Glycine max]
Hvulgare_GLEAN_10025446	102.14	100.77	63.58	51.36	41.85	39.25	28.64	25.62	29.47	28.89	25.4	24.88	55.17	79.74	75.45	72.59	58.3	65.5	51.11	50.51	43.94	44.04	33.01	32.9	20.22	17.15	38.4	32.31	77.05	73.22	62.93	64.01	K09579|1|3e-83|306|bdi:100833005|peptidyl-prolyl cis-trans isomerase NIMA-interacting 4 [EC:5.2.1.8]	-	GO:0003755//peptidyl-prolyl cis-trans isomerase activity	GO:0006457//protein folding;GO:0000413//protein peptidyl-prolyl isomerization	gi|475552693|gb|EMT11840.1|/2.11671e-85/Peptidyl-prolyl cis-trans isomerase NIMA-interacting 4 [Aegilops tauschii]
Hvulgare_GLEAN_10040886	101.94	118.16	78.33	50.86	45.37	40.63	47.63	33.83	26.91	24.46	32.8	35.36	148.05	127.33	158.81	167.99	96.16	74.49	99.71	99.59	77.83	81.09	35.76	42.24	48.44	60.13	17.03	16.69	111.58	145.1	151.45	146.26	K11253|1|1e-71|268|dosa:Os04t0419600-01|histone H3	GO:0000786//nucleosome;GO:0005634//nucleus	GO:0046982//protein heterodimerization activity;GO:0003677//DNA binding	-	gi|414878180|tpg|DAA55311.1|/6.43378e-73/TPA: histone H3.2 [Zea mays]
Hvulgare_GLEAN_10008816	101.55	100.52	56.9	47.9	47.32	42.43	31.54	23.61	36.3	37.22	28.85	25.73	79.17	88.36	95.44	102.68	63.77	72.67	48.55	48.82	43.72	60.05	36.53	35.43	25.64	22.39	29.78	25.89	77.04	78.63	71.36	70.51	K05527|1|4e-49|192|bdi:100823770|BolA protein	-	-	-	gi|473764511|gb|EMS45912.1|/2.7478e-48/hypothetical protein TRIUR3_04312 [Triticum urartu]
Hvulgare_GLEAN_10058743	101.54	99.16	68.95	50.98	52.74	43.36	39.05	31.15	24.23	25.73	22.59	22.97	99.24	100.97	115.7	113.43	98.46	101.71	81.92	78.66	51.59	50.99	36.71	37.8	27.57	30.4	40.23	45.64	84.52	101.98	101.89	95.84	K17080|1|2e-140|497|bdi:100841755|prohibitin 1	GO:0016020//membrane	-	-	gi|326513856|dbj|BAJ87946.1|/1.20667e-150/predicted protein [Hordeum vulgare subsp. vulgare]
Hvulgare_GLEAN_10050156	101.48	108.33	80.4	65.38	96.09	78.17	75.98	64.81	61.64	62.39	62.45	58.04	148.86	132.16	122.33	124.47	94.02	113.59	105.51	98.2	96.32	91.16	74.38	67.73	56.6	40.97	71.85	58.52	132.16	126.26	147.11	144.11	K03036|1|0.0|780|bdi:100826582|26S proteasome regulatory subunit N6	GO:0000502//proteasome complex	-	-	gi|326490796|dbj|BAJ90065.1|/0/predicted protein [Hordeum vulgare subsp. vulgare]
Hvulgare_GLEAN_10015447	101.48	101.29	121.88	103.67	152.73	126.9	94.68	100.82	121.61	128.74	106.56	102.51	65	73.1	89.17	90.92	111.35	128.2	121.09	114.54	135.46	128.3	145.71	137.92	74.5	54.06	93.34	91.18	68.39	73.57	72.25	79.66	K15732|1|9e-08|59.3|fve:101299247|RNA polymerase II subunit A C-terminal domain phosphatase [EC:3.1.3.16];K12486|2|2e-06|55.1|zma:100382772|stromal membrane-associated protein	GO:0016021//integral component of membrane;GO:0009506//plasmodesma;GO:0005783//endoplasmic reticulum;GO:0005618//cell wall;GO:0005739//mitochondrion	GO:0016757//transferase activity, transferring glycosyl groups	GO:0008152//metabolic process	gi|473732831|gb|EMS45217.1|/0/Multiple C2 and transmembrane domain-containing protein 1 [Triticum urartu]
Hvulgare_GLEAN_10047519	101.28	103.16	51.73	40.45	43.04	39.32	39.79	27.26	36.64	37.36	39.64	36.82	103.02	111.31	110.75	122.39	76.41	82.88	53.02	53.64	44.99	51.7	32.42	33.52	26.66	23.44	41.54	31.54	118.81	120.67	111.86	106.29	K04488|1|7e-55|212|ath:AT4G04080|nitrogen fixation protein NifU and related proteins;K13171|5|6e-07|48.5|ath:AT2G29210|serine/arginine repetitive matrix protein 1	GO:0005739//mitochondrion	GO:0005506//iron ion binding;GO:0051536//iron-sulfur cluster binding	GO:0016226//iron-sulfur cluster assembly	gi|475532246|gb|EMT08205.1|/3.23476e-93/Iron-sulfur cluster assembly enzyme ISCU, mitochondrial [Aegilops tauschii]
Hvulgare_GLEAN_10011885	101.15	92.6	93.6	84.94	165.06	143.96	88	75.4	148.55	156.64	111.27	113.26	43.44	66.36	66.35	69.16	79.25	95.94	50.7	43.54	88.52	90.99	129.79	121.6	47.47	41.48	86.31	70.11	52.87	56.61	45.49	54.1	K14007|1|0.0|1748|bdi:100824425|protein transport protein SEC24	GO:0030127//COPII vesicle coat	GO:0008270//zinc ion binding	GO:0006886//intracellular protein transport;GO:0006888//ER to Golgi vesicle-mediated transport	gi|326488115|dbj|BAJ89896.1|/0/predicted protein [Hordeum vulgare subsp. vulgare]
Hvulgare_GLEAN_10059046	100.96	95.43	54.68	49.47	45.44	38.78	24.78	18.89	18.2	18.14	15.37	13.46	97.03	100.45	104.6	80.99	64.85	77.2	58.15	64.72	64.46	74.87	31.03	26.89	19.2	19.06	58.4	51.39	123.62	126.19	99.49	87.52	K02980|1|2e-30|130|bdi:100822272|small subunit ribosomal protein S29e	GO:0015935//small ribosomal subunit	GO:0046872//metal ion binding;GO:0003735//structural constituent of ribosome;GO:0003723//RNA binding	GO:0006412//translation	gi|326500328|dbj|BAK06253.1|/2.16254e-29/predicted protein [Hordeum vulgare subsp. vulgare]
Hvulgare_GLEAN_10013570	100.9	99.36	62.3	58.81	42.05	39.54	33.17	23.77	34.56	31.57	26.25	24.74	77.01	75.48	97.69	67.75	77.37	94.88	67.57	68.67	54.66	59.36	39.37	34.57	19.17	17.37	38.67	36.77	76.76	78.42	76.46	68.44	-	GO:0005746//mitochondrial respiratory chain	GO:0004129//cytochrome-c oxidase activity	GO:1902600//hydrogen ion transmembrane transport	gi|326522346|dbj|BAK07635.1|/9.2092e-33/predicted protein [Hordeum vulgare subsp. vulgare]
Hvulgare_GLEAN_10006788	100.74	114.44	102.27	96.2	56.41	51.15	20.04	22.76	18.53	17.73	5.79	6.98	129.69	166.85	184.54	199.35	315.24	279.12	455.2	513.63	412.72	391.7	220	207.88	186.81	197.54	10.12	10.51	257.79	382.94	255.68	293.17	-	-	-	-	gi|326497467|dbj|BAK05823.1|/5.40244e-110/predicted protein [Hordeum vulgare subsp. vulgare]
Hvulgare_GLEAN_10002862	100.74	114.44	102.27	96.2	56.41	51.15	20.04	22.76	18.53	17.73	5.79	6.98	129.69	166.85	184.54	199.35	315.24	279.12	455.2	513.63	412.72	391.7	220	207.88	186.81	197.54	10.12	10.51	257.79	382.94	255.68	293.17	-	-	-	-	gi|326497467|dbj|BAK05823.1|/5.40244e-110/predicted protein [Hordeum vulgare subsp. vulgare]
Hvulgare_GLEAN_10047436	100.25	116.09	92.17	62.45	61.2	55.12	68.95	60.15	61.37	50.43	63.05	65.2	108.66	113	123.33	115.98	71.05	69.84	77.51	66.61	57.42	53.69	37.57	31.36	52	58.45	77.93	70.85	75.23	86.4	96.76	90.97	K11252|1|1e-78|292|bdi:100827576|histone H2B	GO:0000786//nucleosome;GO:0005634//nucleus	GO:0046982//protein heterodimerization activity;GO:0003677//DNA binding	-	gi|357133977|ref|XP_003568596.1|/8.17262e-78/PREDICTED: histone H2B.1-like [Brachypodium distachyon]
Hvulgare_GLEAN_10050019	100.07	113.78	68.7	42.82	23.23	21.27	14.52	9.24	9.54	12.45	9.45	9.31	105.41	89.96	128.05	128.58	48.75	42.8	41.45	41.36	31.2	33.76	11.65	13.05	11.88	20.01	7.35	7.71	67.93	94.19	85.89	93.61	K11253|1|2e-70|263|pop:POPTR_0005s25530g|histone H3	GO:0000786//nucleosome;GO:0009536//plastid;GO:0005634//nucleus	GO:0003677//DNA binding;GO:0046982//protein heterodimerization activity	GO:0006334//nucleosome assembly;GO:0008283//cell proliferation	gi|351722020|ref|NP_001238509.1|/2.14777e-69/uncharacterized protein LOC100306416 [Glycine max]
Hvulgare_GLEAN_10012070	99.94	110.15	51.4	31.65	35.5	31.93	33.39	40.33	12	11.94	6.66	7.24	513.7	369.77	355.03	358.02	131.11	121.58	145.5	150.02	68.18	72.84	23.55	25.25	65.07	68.02	1.55	1.88	414.13	442.07	634.14	576.39	K15718|1|0.0|1525|bdi:100833634|linoleate 9S-lipoxygenase [EC:1.13.11.58]	GO:0005737//cytoplasm	GO:0016165//linoleate 13S-lipoxygenase activity;GO:0005506//iron ion binding	GO:0031408//oxylipin biosynthetic process;GO:0009611//response to wounding;GO:0051707//response to other organism;GO:0022900//electron transport chain	gi|326509875|dbj|BAJ87153.1|/0/predicted protein [Hordeum vulgare subsp. vulgare]
Hvulgare_GLEAN_10023459	99.88	105.37	85.07	62.15	65.96	60.82	61.41	48.5	47.12	45.67	41.83	44.24	84.98	87.95	102.45	102.08	61.24	63.74	58.69	59.4	49.55	51.48	40.14	41.25	38.05	37.98	50.19	48.23	60.18	64.76	69.03	66.83	K03094|1|1e-76|285|dosa:Os11t0456300-01|S-phase kinase-associated protein 1	-	-	GO:0006511//ubiquitin-dependent protein catabolic process	gi|326505822|dbj|BAJ91150.1|/2.10744e-91/predicted protein [Hordeum vulgare subsp. vulgare]
Hvulgare_GLEAN_10005635	99.83	100.16	70.13	58.36	52.45	47.35	33.84	29.24	36.62	33.89	28.22	28.67	96.07	114.39	111.12	94.76	73.96	76.8	46.15	42.82	47.66	50.6	42.07	43.41	22.7	22.81	34.51	33.91	104.9	110.24	74.91	82.79	K02920|1|2e-53|206|bdi:100840421|large subunit ribosomal protein L36e	GO:0005840//ribosome	GO:0003735//structural constituent of ribosome	GO:0006412//translation	gi|475607530|gb|EMT26739.1|/2.83692e-58/60S ribosomal protein L36-2 [Aegilops tauschii]
Hvulgare_GLEAN_10003140	99.56	106.28	148.08	121.49	126.42	110.5	94.32	75.38	128.44	135.73	123.57	119.23	16.38	24.43	38.85	37.08	77.21	76	73.47	70.27	95.96	104.32	111.38	109.43	56.83	49.1	87.48	73.03	19.31	23.63	24.14	27.83	K08245|1|0.0|650|dosa:Os01t0663400-01|phytepsin [EC:3.4.23.40]	GO:0016023//cytoplasmic membrane-bounded vesicle	GO:0004190//aspartic-type endopeptidase activity	GO:0006508//proteolysis	gi|475610277|gb|EMT27697.1|/0/Aspartic proteinase oryzasin-1 [Aegilops tauschii]
Hvulgare_GLEAN_10026154	99.47	101.69	91.59	71.91	88.73	77.73	62.78	56.03	73.22	76.42	68.15	66.2	144.35	148.2	142.91	143.1	102.8	108.64	78.69	76.26	82.4	81.91	82.23	78.42	47.29	38.49	57.83	50.71	123.38	133.89	123.98	126.15	K13525|1|0.0|1568|bdi:100821246|transitional endoplasmic reticulum ATPase	-	GO:0005524//ATP binding;GO:0016787//hydrolase activity	GO:0008152//metabolic process;GO:0051301//cell division	gi|473821746|gb|EMS47029.1|/0/Cell division cycle protein 48-like protein [Triticum urartu]
Hvulgare_GLEAN_10036560	99.34	99.59	42.16	38.87	25.48	22.73	13.98	10.5	12.15	12.72	11.58	10.26	94.28	97.78	97.58	84.57	57.48	65.02	42.06	44.32	32.79	35.77	19.63	17.83	10.7	8.79	23.05	18.98	94.18	93.49	69.91	74.99	K02875|1|7e-69|258|bdi:100839660|large subunit ribosomal protein L14e	GO:0005840//ribosome	GO:0003735//structural constituent of ribosome	GO:0006412//translation	gi|326487482|dbj|BAJ89725.1|/2.902e-69/predicted protein [Hordeum vulgare subsp. vulgare]
Hvulgare_GLEAN_10021376	99.02	102.98	79.39	65.27	67.98	59.3	36.72	29.15	42.86	46.02	31.14	29.99	59.93	66.69	74.08	66.33	100.96	109.1	73.95	77.01	76.85	82.2	65.21	63.62	35.1	31.12	59.91	54.1	72.39	80.87	73.64	81.21	K00895|1|0.0|1084|bdi:100846583|pyrophosphate--fructose-6-phosphate 1-phosphotransferase [EC:2.7.1.90]	GO:0009536//plastid	GO:0003872//6-phosphofructokinase activity;GO:0047334//diphosphate-fructose-6-phosphate 1-phosphotransferase activity;GO:0005524//ATP binding	GO:0046835//carbohydrate phosphorylation;GO:0006002//fructose 6-phosphate metabolic process;GO:0006096//glycolytic process	gi|326495188|dbj|BAJ85690.1|/0/predicted protein [Hordeum vulgare subsp. vulgare]
Hvulgare_GLEAN_10001808	98.32	103.59	126.37	101.25	130.06	111.02	87.71	92.05	67.2	65.95	67.86	67.86	229.32	212.1	159.61	169.86	143.13	163.1	179.98	185.91	144.56	141.09	114.9	109.03	113.88	133.26	90.03	84.26	209.25	218.72	228.99	218.39	K03283|1|0.0|1261|bdi:100843308|heat shock 70kDa protein 1/8	-	GO:0005524//ATP binding	-	gi|474012573|gb|EMS52605.1|/0/Heat shock cognate 70 kDa protein 1 [Triticum urartu]
Hvulgare_GLEAN_10015470	98.09	98.36	51.09	42.66	40.7	37.3	28.05	22.12	19.53	19.27	15.91	16.15	66.12	72.77	75.06	79.14	57.05	72.51	49.65	50.78	50.45	52.8	31.07	29.58	20.59	20.75	38.76	35.28	70.78	67.43	56.33	61.34	K03243|1|2e-21|102|mtr:MTR_7g100900|translation initiation factor 5B	GO:0005634//nucleus	GO:0003677//DNA binding	GO:0006355//regulation of transcription, DNA-templated	gi|326491681|dbj|BAJ94318.1|/1.46165e-32/predicted protein [Hordeum vulgare subsp. vulgare]
Hvulgare_GLEAN_10029970	97.7	98.44	51.19	41.77	31.95	29.55	26.76	24.5	18.65	18.51	17.06	19.03	131.84	128.48	111.02	116.08	65.16	74.5	62.85	66.77	46.8	46.76	26.89	25.41	27.95	29.47	33.32	31.36	133.19	119.19	110.01	111.2	K03955|1|4e-56|215|bdi:100844879|NADH dehydrogenase (ubiquinone) 1 alpha/beta subcomplex 1	GO:0005739//mitochondrion	GO:0046872//metal ion binding	GO:0006633//fatty acid biosynthetic process	gi|326498217|dbj|BAJ98536.1|/1.02641e-63/predicted protein [Hordeum vulgare subsp. vulgare]
Hvulgare_GLEAN_10013762	97.68	100.32	68.04	56.13	86.67	75.06	87.22	78.01	42.96	41.3	57.66	51.89	135.98	131.33	120.86	127.55	131.07	164.95	138.28	136.21	148.97	148.09	127.94	115.4	66.88	52.26	48.59	46.26	135.81	130.73	122.73	126.39	K03234|1|0.0|1652|bdi:100836272|elongation factor 2	-	GO:0003746//translation elongation factor activity;GO:0003924//GTPase activity;GO:0005525//GTP binding	GO:0006414//translational elongation;GO:0006184//GTP catabolic process	gi|475617126|gb|EMT30007.1|/0/Elongation factor 2 [Aegilops tauschii]
Hvulgare_GLEAN_10037003	97.42	107.57	67.73	45.66	47.04	40.85	39.98	37.28	27.69	28.5	29.68	34.46	130.06	123.74	151.35	145.22	85.15	82.28	74.14	65.4	61.39	62.61	41.34	33.53	41.84	44.57	9.86	7.93	82.85	113.05	104.14	104.01	K11251|1|2e-60|230|bdi:100831894|histone H2A	GO:0000786//nucleosome;GO:0005634//nucleus	GO:0046982//protein heterodimerization activity;GO:0003677//DNA binding	-	gi|326493062|dbj|BAJ84992.1|/4.47175e-75/predicted protein [Hordeum vulgare subsp. vulgare]
Hvulgare_GLEAN_10041106	97.12	97.18	56.19	49.52	41.79	35.62	28.6	19.75	19.67	20.9	20.41	21.53	94.72	104.48	103.31	98.2	99.47	111.81	85.41	77.56	67.77	67.67	37.69	34.61	21.5	25.06	31.84	29.28	108.65	103.03	95.8	98.3	K17777|1|8e-45|177|sbi:SORBI_08g018820|mitochondrial import inner membrane translocase subunit TIM9	GO:0005743//mitochondrial inner membrane;GO:0005758//mitochondrial intermembrane space	GO:0015450//P-P-bond-hydrolysis-driven protein transmembrane transporter activity;GO:0046872//metal ion binding	GO:0001510//RNA methylation;GO:0009853//photorespiration;GO:0015031//protein transport	gi|473798724|gb|EMS46529.1|/1.35705e-47/Mitochondrial import inner membrane translocase subunit Tim9 [Triticum urartu]
Hvulgare_GLEAN_10058247	96.65	107.71	54.1	47.63	36.5	28.3	20.32	18.99	25.75	23.71	21.89	22.91	60.86	78.45	76.25	73.52	58.71	69.7	48.11	55.32	47.67	52.53	31.26	34.82	21.98	19.75	40.73	41.59	74.26	73.02	61.68	58.93	-	-	-	-	gi|326493342|dbj|BAJ85132.1|/1.26371e-21/predicted protein [Hordeum vulgare subsp. vulgare]
Hvulgare_GLEAN_10016844	96.46	125.34	105.08	63.02	65.85	54.72	85.67	86.53	35.43	30.42	26	35.89	115.59	78	113.78	146.69	104.16	60.16	83.73	87.12	71.45	75.81	44.27	42.91	87.79	99.37	72.82	65.6	46.43	71.01	92.51	80.16	K14325|1|5e-07|52.4|csv:101216970|RNA-binding protein with serine-rich domain 1;K02184|4|7e-07|52.0|rcu:RCOM_1471040|formin 2;K15174|5|2e-06|50.8|sly:101254885|RNA polymerase II-associated factor 1	GO:0043231//intracellular membrane-bounded organelle	-	-	gi|473964342|gb|EMS51181.1|/4.13849e-33/hypothetical protein TRIUR3_33406 [Triticum urartu]
Hvulgare_GLEAN_10051973	95.9	95.35	60.69	56.83	48.33	44.39	30.99	25.92	28.63	32.46	25.02	25.86	91.72	107.5	95.56	92.02	75.32	89.36	78.18	74.29	67.1	62.42	43.46	42.64	27.95	23.11	34.96	33.58	112.94	108.68	100.21	98.96	K00413|1|7e-159|559|bdi:100822260|ubiquinol-cytochrome c reductase cytochrome c1 subunit	GO:0005750//mitochondrial respiratory chain complex III	GO:0020037//heme binding;GO:0005506//iron ion binding;GO:0045153//electron transporter, transferring electrons within CoQH2-cytochrome c reductase complex activity	GO:0006122//mitochondrial electron transport, ubiquinol to cytochrome c	gi|326509761|dbj|BAJ87096.1|/2.05454e-164/predicted protein [Hordeum vulgare subsp. vulgare]
Hvulgare_GLEAN_10044657	95.24	108.57	151.97	102.15	125.87	107.83	63.88	73.84	51.75	55.76	29.61	27.9	137.54	120.1	120.98	133.3	75.69	70.2	100.72	102.54	108.27	106.51	73.32	66.35	122.05	143.62	79.79	65.84	58.93	66.18	94.9	88.8	K16040|1|1e-77|289|vvi:100233030|trans-resveratrol di-O-methyltransferase [EC:2.1.1.240];K13230|2|8e-68|257|zma:100147731|2,4,7-trihydroxy-1,4-benzoxazin-3-one-glucoside 7-O-methyltransferase [EC:2.1.1.241];K05279|3|1e-43|176|smo:SELMODRAFT_112597|flavonol 3-O-methyltransferase [EC:2.1.1.76]	-	GO:0008171//O-methyltransferase activity;GO:0046983//protein dimerization activity	GO:0032259//methylation	gi|326522124|dbj|BAK04190.1|/0/predicted protein [Hordeum vulgare subsp. vulgare]
Hvulgare_GLEAN_10007601	94.93	98.81	80.7	63.88	72.54	63.65	49.99	46.22	47.84	51.77	30.82	29.34	89.56	90.91	79.39	83.67	85.15	98.37	77.88	76.44	64.7	65	58.05	55.13	43.17	40.53	51.66	45.48	83.29	83.41	95.78	96.39	K03258|1|8e-11|68.6|mpp:MICPUCDRAFT_46438|translation initiation factor 4B;K14325|3|3e-08|60.1|cam:101500051|RNA-binding protein with serine-rich domain 1;K11292|5|2e-06|53.9|sot:102584212|transcription elongation factor SPT6	-	-	-	gi|326531610|dbj|BAJ97809.1|/0/predicted protein [Hordeum vulgare subsp. vulgare]
Hvulgare_GLEAN_10010002	94.77	90.7	83.95	73.79	112.31	98.95	72.68	57.78	105.48	109.74	85.83	83.94	69.49	94.96	71.51	72.06	51.02	61.32	36.35	32.23	48.65	47.56	51.12	47.53	27.8	23.35	41.36	32.95	73.7	78.25	58.81	69.83	K00547|1|1e-161|568|bdi:100836808|homocysteine S-methyltransferase [EC:2.1.1.10]	-	GO:0046872//metal ion binding;GO:0008898//S-adenosylmethionine-homocysteine S-methyltransferase activity	GO:0009086//methionine biosynthetic process;GO:0032259//methylation	gi|326505178|dbj|BAK02976.1|/3.31569e-173/predicted protein [Hordeum vulgare subsp. vulgare]
Hvulgare_GLEAN_10041694	94.46	101.79	121.16	75.64	100.36	89.18	135.45	125.82	90.33	82.28	105.13	118.4	127.91	113.79	124.77	147.55	110.93	99.05	97.67	111.84	100.43	105.17	69.98	76.68	98.75	111.66	48.88	49.41	116.85	136.95	119	111	K11251|1|6e-38|116|zma:542300|histone H2A	GO:0000786//nucleosome;GO:0005634//nucleus	GO:0046982//protein heterodimerization activity;GO:0003677//DNA binding	-	gi|326503330|dbj|BAJ99290.1|/9.76125e-86/predicted protein [Hordeum vulgare subsp. vulgare]
Hvulgare_GLEAN_10054033	94.45	106.63	56.27	42.52	37.41	35.21	26.95	20.76	20.89	19.94	20.16	20.44	192.42	167.3	154.94	146.58	148.53	137.08	146.44	152.92	116.28	112.7	50.9	48.6	50.72	57.3	16.42	15.49	204.37	241.01	230.44	232.2	K11252|1|3e-63|239|zma:100502158|histone H2B	GO:0000786//nucleosome;GO:0005634//nucleus	GO:0046982//protein heterodimerization activity;GO:0003677//DNA binding	-	gi|475598250|gb|EMT23886.1|/2.25489e-71/Histone H2B.2 [Aegilops tauschii]
Hvulgare_GLEAN_10000301	94.27	99.53	111.22	96.07	160.86	138.46	143.38	153.22	111.71	123.96	139.96	140.16	97.11	120.91	128.53	124.44	182.12	212.95	234.42	221.08	261.73	243.74	237.81	227.3	177.47	158.11	101.64	94.27	95.41	117.29	105.4	124.57	K03781|1|0.0|724|bdi:100839582|catalase [EC:1.11.1.6]	GO:0009514//glyoxysome	GO:0046872//metal ion binding;GO:0020037//heme binding;GO:0004096//catalase activity	GO:0042744//hydrogen peroxide catabolic process;GO:0055114//oxidation-reduction process	gi|2511728|gb|AAC17729.1|/0/catalase 1, partial [Hordeum vulgare subsp. vulgare]
Hvulgare_GLEAN_10007033	94.19	91.37	61.33	42.62	88.83	75.96	108.01	122.1	36.29	41.98	32.39	32.05	129.26	133.67	134.91	133.98	131.32	132.35	148.34	134.62	79.09	84.16	46.19	42.05	58.31	59.49	7.51	8.44	192.41	201.1	207.76	198.02	-	-	GO:0046872//metal ion binding	GO:0065008;GO:0050789//regulation of biological process;GO:0044763;GO:0042221//response to chemical;GO:0044765;GO:0006970//response to osmotic stress;GO:0007275//multicellular organismal development;GO:0016043//cellular component organization	gi|387931626|gb|AFK12211.1|/8.34331e-34/metallothionein [Hordeum vulgare]
Hvulgare_GLEAN_10024055	93.69	126.61	115.69	62.61	80.27	69.32	121.71	108.14	67.77	59.72	43.92	54.24	115.52	67.04	132.58	161.2	119.9	68.36	102.61	103.77	80.62	93.07	47.79	57.43	137.07	160.43	35.85	36.22	59.87	81.83	148.06	130.02	K00799|1|5e-111|399|obr:102711186|glutathione S-transferase [EC:2.5.1.18]	-	GO:0004364//glutathione transferase activity	GO:0008152//metabolic process	gi|20067421|emb|CAC94004.1|/4.07781e-124/glutathione transferase [Triticum aestivum]
Hvulgare_GLEAN_10015821	93.69	125.46	85.21	49.77	49.07	42.4	44.55	39.96	19.64	18.58	14.31	17.01	168.1	112.06	160.06	196.63	123.58	71.77	84.87	85.16	64.8	74.75	31.06	31.28	64.38	82.16	38.97	33.7	78.19	118.79	151.12	141.93	K18207|1|1e-21|104|zma:100217259|protein O-mannose beta-1,4-N-acetylglucosaminyltransferase [EC:2.4.1.312];K18134|3|9e-11|68.6|cic:CICLE_v10033490mg|protein O-GlcNAc transferase [EC:2.4.1.255]	-	GO:0016757//transferase activity, transferring glycosyl groups	GO:0008152//metabolic process	gi|326520289|dbj|BAK07403.1|/1.22832e-79/predicted protein [Hordeum vulgare subsp. vulgare]
Hvulgare_GLEAN_10041667	93.62	93.35	60.16	61.5	36.12	32.45	21.04	19.07	19.03	15.27	14.7	15.03	105.99	112.26	98.33	74.05	59.98	76.36	72.44	81.39	55.18	56.07	27.93	27.7	16.64	17.93	37	37.41	119.35	112.26	83.99	86.49	K02908|1|2e-57|219|bdi:100840616|large subunit ribosomal protein L30e	GO:0005840//ribosome	GO:0003735//structural constituent of ribosome	GO:0006412//translation	gi|57471710|gb|AAW50986.1|/3.71715e-58/ribosomal protein L30 [Triticum aestivum]
Hvulgare_GLEAN_10001431	92.93	104.45	34.65	23.13	9.7	6.9	2.58	3.92	0.95	0	0.94	0.23	152.06	134.06	171.25	150.82	165.77	179.32	141.67	145.12	85.58	97.31	23.76	20.63	10.11	11.46	3.11	0	220.39	303.36	235.98	233.62	-	GO:0016023//cytoplasmic membrane-bounded vesicle	GO:0046872//metal ion binding	-	gi|326500324|dbj|BAK06251.1|/2.6636e-64/predicted protein [Hordeum vulgare subsp. vulgare]
Hvulgare_GLEAN_10019786	92.17	84.38	186.78	149.39	263.67	237.67	299.69	231.73	369.67	380.3	391.74	377.93	10.46	12.38	21.88	23.19	9.32	9.85	10.88	9.75	19.97	22.9	45.73	42.29	38.38	28.22	60.51	57.55	2.03	2.54	1.92	2.94	-	-	-	-	gi|326513434|dbj|BAK06957.1|/3.09109e-174/predicted protein [Hordeum vulgare subsp. vulgare]
Hvulgare_GLEAN_10013854	92.1	107.35	156.29	116.27	137.78	111.19	125.52	144.76	87.26	85.11	92.25	96.35	107.3	86.58	89.86	95.66	96.07	88.97	148.31	150.73	144.54	135.71	125.33	121.34	169.33	191.26	156.32	155.6	74.81	83.22	111.45	102.71	K03875|1|0.0|685|bdi:100822312|F-box and leucine-rich repeat protein 1 (S-phase kinase-associated protein 2)	-	-	-	gi|326491167|dbj|BAK05683.1|/0/predicted protein [Hordeum vulgare subsp. vulgare]
Hvulgare_GLEAN_10016648	91.99	99.39	77.24	65.23	66.03	69.51	80.67	60.58	91.57	96.94	69.64	71.51	97.94	93.15	87.58	90.65	92.54	83.4	84.97	89.6	89.82	92.57	102.54	109.94	116.93	118.01	229.79	255.86	96.85	92.15	88.52	78.29	-	GO:0009536//plastid;GO:0005634//nucleus	GO:0046982//protein heterodimerization activity;GO:0043565//sequence-specific DNA binding;GO:0003700//sequence-specific DNA binding transcription factor activity	GO:0045893//positive regulation of transcription, DNA-templated;GO:2000693//positive regulation of seed maturation;GO:0006623//protein targeting to vacuole;GO:0016192//vesicle-mediated transport	gi|326518989|dbj|BAJ92655.1|/3.37177e-22/predicted protein [Hordeum vulgare subsp. vulgare]
Hvulgare_GLEAN_10029778	91.89	93.96	77.57	62.8	57.97	52.7	40.85	34.8	38.91	39.01	29.21	29.43	50.92	56.77	66.9	64.81	57.23	65.72	63.07	64.35	63.95	70.17	46.15	43.05	37.63	35.36	84.52	76.41	61.84	56.57	47.79	52.66	K10577|1|4e-92|335|sbi:SORBI_01g030580|ubiquitin-conjugating enzyme E2 I [EC:6.3.2.19]	-	GO:0016881//acid-amino acid ligase activity;GO:0004842//ubiquitin-protein transferase activity;GO:0019789//SUMO transferase activity	GO:0016579//protein deubiquitination	gi|326508977|dbj|BAJ86881.1|/1.00659e-94/predicted protein [Hordeum vulgare subsp. vulgare]
Hvulgare_GLEAN_10016181	91.89	92.73	38.31	31.85	23.04	19.59	17.14	16.53	11.79	13.47	12.83	13.02	159.37	164.17	131.3	123.1	80.46	104.04	57.43	54.11	36.25	36.61	19.94	21.16	16.77	14.8	10.5	8.15	178.78	157.2	142.6	148.45	K00861|1|1e-15|82.4|vcn:VOLCADRAFT_103251|riboflavin kinase [EC:2.7.1.26];K07748|2|9e-10|63.2|atr:s00066p00187670|sterol-4alpha-carboxylate 3-dehydrogenase (decarboxylating) [EC:1.1.1.170]	GO:0016021//integral component of membrane;GO:0016023//cytoplasmic membrane-bounded vesicle	-	-	gi|670020081|emb|CDJ26559.1|/5.78951e-115/unnamed protein product, partial [Triticum aestivum]
[truncated: 31,450 more rows]

## Sheet: Table S4
Table S4 Genotype-specific DEGs with great alteration in 08-1127(C2)
[truncated: 239 more rows]

## Sheet: Table S5
Table S5. Expression levels of co-modulated DEGs in both hulless barley phenotype
[truncated: 39 more rows]

## Sheet: Table S6
Table S6. Starch synthesis-related genes (SSRGs) identified in hulless barley Zangqing 320 (Q) and 08-1127(C2)
[truncated: 191 more rows]

[truncated: 3 more sheets: Table S7, Table S8, Table S9]
